# Supplementary material for: New data and collaborations at the Saccharomyces Genome Database: updated reference genome, alleles, and the Alliance of Genome Resources
Source: Genetics. 2021 Dec 13;220(4):iyab224. doi: 10.1093/genetics/iyab224 (PMC9209811; doi:10.1093/genetics/iyab224)
Supplement: iyab224_Supplementary_Data [file iyab224_supplementary_data.xlsx]

## Sheet: Sheet1
chromosome	SGDID	systematic_name	feature_type	name_description	alias	start	end	strand	description
chrI	S000119380	YNCA0001W	ncRNA gene	Hidden in Region Antisense		99305	99868	1	Non-protein-coding RNA; substrate of RNase P, possibly involved in rRNA processing, specifically maturation of 20S precursor into the mature 18S rRNA
chrI	S000006680	YNCA0002W	tRNA gene	TRNA	tP(UGG)A|tRNA-Pro|tRNA-Pro	139152	139254	1	Proline tRNA (tRNA-Pro), predicted by tRNAscan-SE analysis; target of K. lactis zymocin; can mutate to suppress +1 frameshift mutations in proline codons
chrI	S000007500	YNCA0003W	snoRNA gene	Small Nucleolar RNA	snR18	142367	142468	1	C/D box small nucleolar RNA (snoRNA); commonly referred to as U18; guides 2'-O-methylation of large subunit (LSU) rRNA at positions A649 and C650
chrI	S000006521	YNCA0004W	tRNA gene		tA(UGC)A|tRNA-Ala|tRNA-Ala	166267	166339	1	Alanine tRNA (tRNA-Ala), predicted by tRNAscan-SE analysis; one of 5 nuclear tRNA genes containing the tDNA-anticodon TGC (mature tRNA may be UGC or may contain modified bases), decodes GCA and probably GCG codons into alanine, one of 16 nuclear tRNAs for alanine
chrI	S000006636	YNCA0005W	tRNA gene	SUPpressor	tL(CAA)A|tRNA-Leu|tRNA-Leu	181141	181254	1	Leucine tRNA (tRNA-Leu), predicted by tRNAscan-SE analysis; can mutate to suppress amber nonsense mutations
chrI	S000006719	YNCA0006C	tRNA gene		tRNA-Ser|tRNA-Ser|tS(AGA)A	182522	182603	-1	Serine tRNA (tRNA-Ser), predicted by tRNAscan-SE analysis
chrII	S000006647	YNCB0001W	tRNA gene		tL(UAA)B1|tRNA-Leu|tRNA-Leu	9583	9666	1	Leucine tRNA (tRNA-Leu), predicted by tRNAscan-SE analysis
chrII	S000006562	YNCB0002W	tRNA gene		tF(GAA)B|tRNA-Phe|tRNA-Phe	36398	36488	1	Phenylalanine tRNA (tRNA-Phe), predicted by tRNAscan-SE analysis
chrII	S000006447	YNCB0003W	snoRNA gene	Small Nucleolar RNA	snR56	88190	88277	1	C/D box small nucleolar RNA (snoRNA); guides 2'-O-methylation of small subunit (SSU) rRNA at position G1428
chrII	S000006600	YNCB0004W	tRNA gene		tI(AAU)B|tRNA-Ile|tRNA-Ile	197494	197567	1	Isoleucine tRNA (tRNA-Ile), predicted by tRNAscan-SE analysis
chrII	S000006574	YNCB0005C	tRNA gene		tG(GCC)B|tRNA-Gly|tRNA-Gly	197629	197699	-1	Glycine tRNA (tRNA-Gly), predicted by tRNAscan-SE analysis
chrII	S000006720	YNCB0006W	tRNA gene		tRNA-Ser|tRNA-Ser|tS(AGA)B	227075	227156	1	Serine tRNA (tRNA-Ser), predicted by tRNAscan-SE analysis
chrII	S000006737	YNCB0007W	tRNA gene		tRNA-Thr|tRNA-Thr|tT(AGU)B	266378	266450	1	Threonine tRNA (tRNA-Thr), predicted by tRNAscan-SE analysis
chrII	S000303802	YNCB0008W	ncRNA gene		GAL10-ncRNA|GAL1ucut	276805	280645	1	lncRNA antisense to GAL10 and overlapping GAL1 mRNAs; GAL10-ncRNA transcription recruits Set2p methyltransferase and histone deacetylation activities in cis, leading to stable changes in chromatin structure; acts to enhance glucose repression of GAL1-10 induction at low environmental sugar concentrations; expression driven by Reb1p; does not appear to control GAL1 induction
chrII	S000087162	YNCB0009C	snoRNA gene		snR161	307185	307345	-1	H/ACA small nucleolar RNA (snoRNA); guides pseudouridylation of small subunit (SSU) rRNA at positions U632 and U766
chrII	S000006657	YNCB0010W	telomerase RNA gene	TeLomerase Component	TER1	307587	308887	1	RNA template component of telomerase; flexible scaffold that tethers telomerase holoenzyme protein subunits to the complex; contains template sequence that Est2p uses to add irregular repeats of TG(1-3) residues onto a DNA end; promoter regulated by the cell cycle dependent transcriptional activators Swi4p/Swi6p and Mbp1p/Swi6p
chrII	S000006769	YNCB0011C	tRNA gene		tRNA-Val|tRNA-Val|tV(UAC)B	326792	326865	-1	Valine tRNA (tRNA-Val), predicted by tRNAscan-SE analysis
chrII	S000006648	YNCB0012W	tRNA gene		tL(UAA)B2|tRNA-Leu|tRNA-Leu	347603	347686	1	Leucine tRNA (tRNA-Leu), predicted by tRNAscan-SE analysis
chrII	S000006691	YNCB0013W	tRNA gene		tQ(UUG)B|tRNA-Gln|tRNA-Gln	350827	350898	1	Glutamine tRNA (tRNA-Gln), predicted by tRNAscan-SE analysis; thiolation of uridine at wobble position (34) requires Ncs6p
chrII	S000303803	YNCB0014W	ncRNA gene	TAT1 and BAP2 Regulatory Transcript	XUT_2F-154	376610	378633	1	Antisense lncRNA XUT_2F-154 (TBRT); transcription mediates repression of BAP2 and TAT1
chrII	S000006708	YNCB0015W	tRNA gene		tRNA-Arg|tRNA-Arg|tR(UCU)B	405878	405949	1	Arginine tRNA (tRNA-Arg), predicted by tRNAscan-SE analysis; one of 11 nuclear tRNA genes containing the tDNA-anticodon UCU (converted to mcm5-UCU in the mature tRNA); decodes AGA codons into arginine; one of 19 nuclear tRNAs for arginine; part of dicistronic transcript with tD(GUC)B
chrII	S000006530	YNCB0016W	tRNA gene		tD(GUC)B|tRNA-Asp|tRNA-Asp	405960	406031	1	Aspartate tRNA (tRNA-Asp), predicted by tRNAscan-SE analysis
chrII	S000006526	YNCB0017C	tRNA gene		tC(GCA)B|tRNA-Cys|tRNA-Cys	643007	643078	-1	Cysteine tRNA (tRNA-Cys), predicted by tRNAscan-SE analysis
chrII	S000006548	YNCB0018W	tRNA gene		tE(UUC)B|tRNA-Glu|tRNA-Glu	645167	645238	1	Glutamate tRNA (tRNA-Glu), predicted by tRNAscan-SE analysis; thiolation of uridine at wobble position (34) requires Ncs6p
chrII	S000006478	YNCB0019C	snRNA gene	Large Spliceosomal RNA	snR20|U2	680688	681862	-1	U2 spliceosomal RNA (U2 snRNA), component of the spliceosome; pairs with the branchpoint sequence; functionally equivalent to mammalian U2 snRNA; stress-induced pseudouridylations at positions 56 and 93 contributes to regulation of splicing
chrIII	S000006549	YNCC0001C	tRNA gene		tE(UUC)C|tRNA-Glu|tRNA-Glu	82462	82533	-1	Glutamine tRNA (tRNA-Glu), predicted by tRNAscan-SE analysis; thiolation of uridine at wobble position (34) requires Ncs6p
chrIII	S000006637	YNCC0002W	tRNA gene	SUPpressor	tL(CAA)C|tRNA-Leu|tRNA-Leu	90859	90972	1	Leucine tRNA (tRNA-Leu), predicted by tRNAscan-SE analysis; can mutate to suppress amber nonsense mutations
chrIII	S000006503	YNCC0003C	snoRNA gene	Small Nucleolar RNA	snR43	107504	107712	-1	H/ACA box small nucleolar RNA (snoRNA); guides pseudouridylation of large subunit (LSU) rRNA at position U966 and of 5.8S rRNA at position 73
chrIII	S000006678	YNCC0004C	tRNA gene	SUppression of Frameshift mutation	tP(AGG)C|tRNA-Pro|tRNA-Pro	123577	123648	-1	Proline tRNA (tRNA-Pro), predicted by tRNAscan-SE analysis; can mutate to suppress +1 frameshift mutations in proline codons
chrIII	S000006668	YNCC0005W	tRNA gene		tN(GUU)C|tRNA-Asn|tRNA-Asn	127716	127789	1	Asparagine tRNA (tRNA-Asn), predicted by tRNAscan-SE analysis
chrIII	S000007298	YNCC0006C	snoRNA gene	Small Nucleolar RNA	snR33	142364	142546	-1	H/ACA box small nucleolar RNA (snoRNA); guides pseudouridylation of large subunit (LSU) rRNA at position U1042
chrIII	S000006575	YNCC0007C	tRNA gene	SUppression of Frameshift mutation	tG(GCC)C|tRNA-Gly|tRNA-Gly	142701	142771	-1	Glycine tRNA (tRNA-Gly), predicted by tRNAscan-SE analysis;can mutate to suppress +1 frameshift mutations in glycine codons
chrIII	S000006658	YNCC0008W	tRNA gene		tM(CAU)C|tRNA-Met|tRNA-Met	149920	149991	1	Methionine tRNA (tRNA-Met), predicted by tRNAscan-SE analysis
chrIII	S000006615	YNCC0009C	tRNA gene		tK(CUU)C|tRNA-Lys|tRNA-Lys	151284	151356	-1	Lysine tRNA (tRNA-Lys), predicted by tRNAscan-SE analysis; a small portion is imported into mitochondria via interaction with mt lysyl-tRNA synthetase Msk1p and is necessary to decode AAG codons at high temperature, when base modification of mt-encoded tRNA-Lys is reduced
chrIII	S000006692	YNCC0010C	tRNA gene		tQ(UUG)C|tRNA-Gln|tRNA-Gln	168301	168372	-1	Glutamine tRNA (tRNA-Gln), predicted by tRNAscan-SE analysis; thiolation of uridine at wobble position (34) requires Ncs6p
chrIII	S000006456	YNCC0011W	snoRNA gene	Small Nucleolar RNA	snR65	177183	177282	1	C/D box small nucleolar RNA (snoRNA); guides 2'-O-methylation of large subunit (LSU) rRNA at position U2347
chrIII	S000007314	YNCC0012C	snoRNA gene	Small Nucleolar RNA	snR189	178610	178798	-1	H/ACA box small nucleolar RNA (snoRNA); guides pseudouridylation of large subunit (LSU) rRNA at position U2735 and small subunit (SSU) rRNA at position U466
chrIII	S000006730	YNCC0013W	tRNA gene	SUPpressor	tRNA-Ser|tRNA-Ser|tS(CGA)C	227942	228042	1	Serine tRNA (tRNA-Ser), predicted by tRNAscan-SE analysis; i6A37 modification is catalyzed by Mod5p; can mutate to suppress amber or ochre nonsense mutations; suppressor mutant alleles are recessive lethal and can only be maintained when an additional wild-type copy of the gene is present, because SUP61 encodes the only tRNA species that can decode UCG codons
chrIII	S000006738	YNCC0014W	tRNA gene		tRNA-Thr|tRNA-Thr|tT(AGU)C	295484	295556	1	Threonine tRNA (tRNA-Thr), predicted by tRNAscan-SE analysis
chrIV	S000006576	YNCD0001W	tRNA gene		tG(GCC)D1|tRNA-Gly|tRNA-Gly	83548	83618	1	Glycine tRNA (tRNA-Gly), predicted by tRNAscan-SE analysis
chrIV	S000006454	YNCD0002C	snoRNA gene	Small Nucleolar RNA	snR63	323217	323471	-1	C/D box small nucleolar RNA (snoRNA); guides 2'-O-methylation of large subunit (LSU) rRNA at position A2256
chrIV	S000006629	YNCD0003W	tRNA gene		tK(UUU)D|tRNA-Lys|tRNA-Lys	359577	359672	1	Lysine tRNA (tRNA-Lys), predicted by tRNAscan-SE analysis; thiolation of uridine at wobble position (34) requires Ncs6p
chrIV	S000006510	YNCD0004W	tRNA gene		tA(AGC)D|tRNA-Ala|tRNA-Ala	410379	410451	1	Alanine tRNA (tRNA-Ala), predicted by tRNAscan-SE analysis; one of 11 nuclear tRNA genes containing the tDNA-anticodon AGC (converted to IGC in the mature tRNA), decodes GCU and GCC codons into alanine, one of 16 nuclear tRNAs for alanine
chrIV	S000006739	YNCD0005C	tRNA gene		tRNA-Thr|tRNA-Thr|tT(AGU)D	434264	434336	-1	Threonine tRNA (tRNA-Thr), predicted by tRNAscan-SE analysis
chrIV	S000006721	YNCD0006W	tRNA gene		tRNA-Ser|tRNA-Ser|tS(AGA)D1	437772	437853	1	Serine tRNA (tRNA-Ser), predicted by tRNAscan-SE analysis
chrIV	S000006770	YNCD0007C	tRNA gene		tRNA-Val|tRNA-Val|tV(UAC)D	488797	488870	-1	Valine tRNA (tRNA-Val), predicted by tRNAscan-SE analysis
chrIV	S000006649	YNCD0008W	tRNA gene		tL(UAA)D|tRNA-Leu|tRNA-Leu	519743	519826	1	Leucine tRNA (tRNA-Leu), predicted by tRNAscan-SE analysis
chrIV	S000006693	YNCD0009W	tRNA gene		tQ(UUG)D1|tRNA-Gln|tRNA-Gln	520972	521043	1	Glutamine tRNA (tRNA-Gln), predicted by tRNAscan-SE analysis; thiolation of uridine at wobble position (34) requires Ncs6p
chrIV	S000006507	YNCD0010C	snoRNA gene	Small Nucleolar RNA	snR47	541602	541700	-1	C/D box small nucleolar RNA (snoRNA); guides 2'-O-methylation of large subunit (LSU) rRNA at position A2220 and small subunit (SSU) rRNA at position A619
chrIV	S000006709	YNCD0011W	tRNA gene		tRNA-Arg|tRNA-Arg|tR(UCU)D	568882	568953	1	Arginine tRNA (tRNA-Arg), predicted by tRNAscan-SE analysis; one of 11 nuclear tRNA genes containing the tDNA-anticodon UCU (converted to mcm5-UCU in the mature tRNA), decodes AGA codons into arginine, one of 19 nuclear tRNAs for arginine
chrIV	S000006531	YNCD0012W	tRNA gene		tD(GUC)D|tRNA-Asp|tRNA-Asp	568964	569035	1	Aspartate tRNA (tRNA-Asp), predicted by tRNAscan-SE analysis
chrIV	S000006700	YNCD0013C	tRNA gene		tR(ACG)D|tRNA-Arg|tRNA-Arg	619969	620041	-1	Arginine tRNA (tRNA-Arg), predicted by tRNAscan-SE analysis; one of 6 nuclear tRNA genes containing the tDNA-anticodon ACG (converted to ICG in the mature tRNA), decodes CGU, CGC, and probably CGA codons into arginine, one of 19 nuclear tRNAs for arginine
chrIV	S000006694	YNCD0014C	tRNA gene		tQ(UUG)D2|tRNA-Gln|tRNA-Gln	645153	645224	-1	Glutamine tRNA (tRNA-Gln), predicted by tRNAscan-SE analysis; thiolation of uridine at wobble position (34) requires Ncs6p
chrIV	S000006601	YNCD0015C	tRNA gene		tI(AAU)D|tRNA-Ile|tRNA-Ile	668007	668080	-1	Isoleucine tRNA (tRNA-Ile), predicted by tRNAscan-SE analysis
chrIV	S000006695	YNCD0016C	tRNA gene		tQ(UUG)D3|tRNA-Gln|tRNA-Gln	802731	802802	-1	Glutamine tRNA (tRNA-Gln), predicted by tRNAscan-SE analysis; thiolation of uridine at wobble position (34) requires Ncs6p
chrIV	S000006613	YNCD0017W	tRNA gene		tI(UAU)D|tRNA-Ile|tRNA-Ile	884361	884493	1	Isoleucine tRNA (tRNA-Ile), predicted by tRNAscan-SE analysis
chrIV	S000006778	YNCD0018W	tRNA gene	SUPpressor	tRNA-Tyr|tRNA-Tyr|tY(GUA)D	946312	946400	1	Tyrosine tRNA (tRNA-Tyr), predicted by tRNAscan-SE analysis; can mutate to suppress ochre nonsense mutations
chrIV	S000006722	YNCD0019C	tRNA gene		tRNA-Ser|tRNA-Ser|tS(AGA)D2	980974	981055	-1	Serine tRNA (tRNA-Ser), predicted by tRNAscan-SE analysis
chrIV	S000006577	YNCD0020W	tRNA gene		tG(GCC)D2|tRNA-Gly|tRNA-Gly	992832	992902	1	Glycine tRNA (tRNA-Gly), predicted by tRNAscan-SE analysis
chrIV	S000006546	YNCD0021C	tRNA gene		tE(CUC)D|tRNA-Glu|tRNA-Glu	1017207	1017278	-1	Glutamate tRNA (tRNA-Glu), predicted by tRNAscan-SE analysis
chrIV	S000006767	YNCD0022C	tRNA gene		tRNA-Val|tRNA-Val|tV(CAC)D	1075472	1075544	-1	Valine tRNA (tRNA-Val), predicted by tRNAscan-SE analysis
chrIV	S000006563	YNCD0023C	tRNA gene		tF(GAA)D|tRNA-Phe|tRNA-Phe	1095370	1095461	-1	Phenylalanine tRNA (tRNA-Phe), predicted by tRNAscan-SE analysis
chrIV	S000006777	YNCD0024C	tRNA gene		tX(XXX)D	1150842	1150941	-1	tRNA of undetermined specificity, predicted by tRNAscan-SE analysis; very similar to serine tRNAs
chrIV	S000006659	YNCD0025W	tRNA gene	Elongator MeThionine-accepting tRNA	tM(CAU)D|tRNA-Met|tRNA-Met	1175829	1175901	1	Methionine tRNA (tRNA-Met), functions in translational elongation; not involved in translational initiation; predicted by tRNAscan-SE analysis
chrIV	S000006616	YNCD0026W	tRNA gene		tK(CUU)D1|tRNA-Lys|tRNA-Lys	1201750	1201822	1	Lysine tRNA (tRNA-Lys), predicted by tRNAscan-SE analysis; a small portion is imported into mitochondria via interaction with mt lysyl-tRNA synthetase Msk1p and is necessary to decode AAG codons at high temperature, when base modification of mt-encoded tRNA-Lys is reduced
chrIV	S000006572	YNCD0027C	tRNA gene	SUppression of Frameshift mutation	tG(CCC)D|tRNA-Gly|tRNA-Gly	1257008	1257079	-1	Glycine tRNA (tRNA-Gly), predicted by tRNAscan-SE analysis; can mutate to suppress +1 frameshift mutations in glycine codons
chrIV	S000006723	YNCD0028W	tRNA gene		tRNA-Ser|tRNA-Ser|tS(AGA)D3	1305630	1305712	1	Serine tRNA (tRNA-Ser), predicted by tRNAscan-SE analysis
chrIV	S000006617	YNCD0029C	tRNA gene		tK(CUU)D2|tRNA-Lys|tRNA-Lys	1352466	1352538	-1	Lysine tRNA (tRNA-Lys), predicted by tRNAscan-SE analysis; a small portion is imported into mitochondria via interaction with mt lysyl-tRNA synthetase Msk1p and is necessary to decode AAG codons at high temperature, when base modification of mt-encoded tRNA-Lys is reduced
chrIV	S000006498	YNCD0030W	snoRNA gene	Small Nucleolar RNA	snR13	1402919	1403042	1	C/D box small nucleolar RNA (snoRNA); guides 2'-O-methylation of large subunit (LSU) rRNA at positions A2280 and A2281
chrIV	S000006638	YNCD0031C	tRNA gene		tL(CAA)D|tRNA-Leu|tRNA-Leu	1461715	1461829	-1	Leucine tRNA (tRNA-Leu), predicted by tRNAscan-SE analysis
chrIV	S000028466	YNCD0032C	snoRNA gene	Small Nucleolar RNA	RUF1|snR84	1492477	1493026	-1	H/ACA box small nucleolar RNA (snoRNA); guides pseudouridylation of large subunit (LSU) rRNA at position U2266; overexpression confers resistance to baking-associated stress
chrV	S000081374	YNCE0001C	snoRNA gene	Small Nucleolar RNA	snR80	52150	52320	-1	H/ACA box small nucleolar RNA (snoRNA); guides pseudouridylation of large subunit (LSU) rRNA at position U776 and small subunit (SSU) rRNA at position U759
chrV	S000006458	YNCE0002W	snoRNA gene	Small Nucleolar RNA	snR67	61352	61433	1	C/D box small nucleolar RNA (snoRNA); guides 2'-O-methylation of large subunit (LSU) rRNA at positions G2619 and U2724
chrV	S000006444	YNCE0003W	snoRNA gene	Small Nucleolar RNA	snR53	61699	61789	1	C/D box small nucleolar RNA (snoRNA); guides 2'-O-methylation of small subunit (SSU) rRNA at position A796
chrV	S000006578	YNCE0004C	tRNA gene		tG(GCC)E|tRNA-Gly|tRNA-Gly	61890	61960	-1	Glycine tRNA (tRNA-Gly), predicted by tRNAscan-SE analysis
chrV	S000006724	YNCE0005W	tRNA gene		tRNA-Ser|tRNA-Ser|tS(AGA)E	86604	86685	1	Serine tRNA (tRNA-Ser), predicted by tRNAscan-SE analysis
chrV	S000006660	YNCE0006W	tRNA gene	Initiator Methionine tRNA	tM(CAU)E|tRNA-Met|tRNA-Met	100133	100204	1	Methionine initiator tRNA (tRNA-Met); predicted by tRNAscan-SE analysis; one of four initiator methionine tRNAs in yeast that are functional for translation
chrV	S000006490	YNCE0007C	ncRNA gene	RNase P Ribonucleoprotein		117667	118035	-1	RNA component of nuclear RNase P; nuclear RNase P cleaves tRNA precursors to generate mature 5' ends and facilitates turnover of nuclear RNAs; may be responsible for recognition of substrate tRNAs
chrV	S000006697	YNCE0008C	tRNA gene		tQ(UUG)E2|tRNA-Gln|tRNA-Gln	131082	131153	-1	Glutamine tRNA (tRNA-Gln), predicted by tRNAscan-SE analysis; thiolation of uridine at wobble position (34) requires Ncs6p
chrV	S000006618	YNCE0009C	tRNA gene		tK(CUU)E1|tRNA-Lys|tRNA-Lys	135425	135497	-1	Lysine tRNA (tRNA-Lys), predicted by tRNAscan-SE analysis; a small portion is imported into mitochondria via interaction with mt lysyl-tRNA synthetase Msk1p and is necessary to decode AAG codons at high temperature, when base modification of mt-encoded tRNA-Lys is reduced
chrV	S000006710	YNCE0010W	tRNA gene		tRNA-Arg|tRNA-Arg|tR(UCU)E	138666	138737	1	Arginine tRNA (tRNA-Arg), predicted by tRNAscan-SE analysis; one of 11 nuclear tRNA genes containing the tDNA-anticodon UCU (converted to mcm5-UCU in the mature tRNA), decodes AGA codons into arginine, one of 19 nuclear tRNAs for arginine
chrV	S000006499	YNCE0011C	snRNA gene	Small Nuclear RNA	snR14|U4	167427	167586	-1	U4 spliceosomal RNA (U4 snRNA); interacts with U6
chrV	S000006550	YNCE0012W	tRNA gene		tE(UUC)E1|tRNA-Glu|tRNA-Glu	177099	177170	1	Glutamate tRNA (tRNA-Glu), predicted by tRNAscan-SE analysis; thiolation of uridine at wobble position (34) requires Ncs6p; target of K. lactis zymocin
chrV	S000006593	YNCE0013W	tRNA gene		tH(GUG)E1|tRNA-His|tRNA-His	207357	207428	1	Histidine tRNA (tRNA-His), predicted by tRNAscan-SE analysis
chrV	S000006696	YNCE0014W	tRNA gene		tQ(UUG)E1|tRNA-Gln|tRNA-Gln	250286	250357	1	Glutamine tRNA (tRNA-Gln), predicted by tRNAscan-SE analysis; thiolation of uridine at wobble position (34) requires Ncs6p
chrV	S000006734	YNCE0015C	tRNA gene		SUP20|tRNA-Ser|tRNA-Ser|tS(UGA)E	288443	288524	-1	Serine tRNA (tRNA-Ser), predicted by tRNAscan-SE analysis; can mutate to suppress ochre nonsense mutations
chrV	S000006522	YNCE0016C	tRNA gene		tA(UGC)E|tRNA-Ala|tRNA-Ala	312023	312095	-1	Alanine tRNA (tRNA-Ala), predicted by tRNAscan-SE analysis; one of 5 nuclear tRNA genes containing the tDNA-anticodon TGC (mature tRNA may be UGC or may contain modified bases), decodes GCA and probably GCG codons into alanine, one of 16 nuclear tRNAs for alanine
chrV	S000029010	YNCE0017W	ncRNA gene	SER3 Regulatory Gene		322212	322762	1	Non-protein-coding RNA that regulates the transcription of SER3; expression of SRG1 RNA represses expression of its neighboring gene SER3 via a transcription-interference mechanism
chrV	S000006551	YNCE0018W	tRNA gene		tE(UUC)E2|tRNA-Glu|tRNA-Glu	354934	355005	1	Glutamate tRNA (tRNA-Glu), predicted by tRNAscan-SE analysis; thiolation of uridine at wobble position (34) requires Ncs6p
chrV	S000006493	YNCE0019W	snoRNA gene	Small Nucleolar RNA	snR4	424698	424883	1	C/D box small nucleolar RNA (snoRNA) but not shown to be active; no target site is predicted within the ribosomal RNAs
chrV	S000006443	YNCE0020C	snoRNA gene	Small Nucleolar RNA	snR52	431129	431220	-1	C/D box small nucleolar RNA (snoRNA); guides 2'-O-methylation of large subunit (LSU) rRNA at position U2921 and small subunit (SSU) rRNA at position A420
chrV	S000006594	YNCE0021C	tRNA gene		tH(GUG)E2|tRNA-His|tRNA-His	434541	434612	-1	Histidine tRNA (tRNA-His), predicted by tRNAscan-SE analysis
chrV	S000006619	YNCE0022C	tRNA gene		tK(CUU)E2|tRNA-Lys|tRNA-Lys	435752	435824	-1	Lysine tRNA (tRNA-Lys), predicted by tRNAscan-SE analysis; a small portion is imported into mitochondria via interaction with mt lysyl-tRNA synthetase Msk1p and is necessary to decode AAG codons at high temperature, when base modification of mt-encoded tRNA-Lys is reduced
chrV	S000006753	YNCE0023W	tRNA gene		tRNA-Val|tRNA-Val|tV(AAC)E1	438700	438773	1	Valine tRNA (tRNA-Val), predicted by tRNAscan-SE analysis
chrV	S000006491	YNCE0024W	ncRNA gene	Small Cytoplasmic RNA		441987	442508	1	RNA subunit of the Signal Recognition Particle (SRP)
chrV	S000006602	YNCE0025C	tRNA gene		tI(AAU)E1|tRNA-Ile|tRNA-Ile	443202	443275	-1	Isoleucine tRNA (tRNA-Ile), predicted by tRNAscan-SE analysis
chrV	S000006754	YNCE0026W	tRNA gene		tRNA-Val|tRNA-Val|tV(AAC)E2	469457	469530	1	Valine tRNA (tRNA-Val), predicted by tRNAscan-SE analysis
chrV	S000006552	YNCE0027C	tRNA gene		tE(UUC)E3|tRNA-Glu|tRNA-Glu	487331	487402	-1	Glutamate tRNA (tRNA-Glu), predicted by tRNAscan-SE analysis; thiolation of uridine at wobble position (34) requires Ncs6p; target of K. lactis zymocin
chrV	S000006701	YNCE0028C	tRNA gene		tR(ACG)E|tRNA-Arg|tRNA-Arg	492352	492424	-1	Arginine tRNA (tRNA-Arg), predicted by tRNAscan-SE analysis; one of 6 nuclear tRNA genes containing the tDNA-anticodon ACG (converted to ICG in the mature tRNA), decodes CGU, CGC, and probably CGA codons into arginine, one of 19 nuclear tRNAs for arginine
chrV	S000006603	YNCE0029C	tRNA gene		tI(AAU)E2|tRNA-Ile|tRNA-Ile	551285	551358	-1	Isoleucine tRNA (tRNA-Ile), predicted by tRNAscan-SE analysis
chrVI	S000130129	YNCF0001C	ncRNA gene	RNA of Unknown Function		57815	58521	-1	RNA of Unknown Function
chrVI	S000006681	YNCF0002W	tRNA gene		tP(UGG)F|tRNA-Pro|tRNA-Pro	101376	101478	1	Proline tRNA (tRNA-Pro), predicted by tRNAscan-SE analysis; can mutate to suppress +1 frameshift mutations in proline codons
chrVI	S000130127	YNCF0003C	ncRNA gene	RNA of Unknown Function		131061	131503	-1	RNA of Unknown Function
chrVI	S000006669	YNCF0004C	tRNA gene		tN(GUU)F|tRNA-Asn|tRNA-Asn	137486	137559	-1	Asparagine tRNA (tRNA-Asn), predicted by tRNAscan-SE analysis
chrVI	S000006564	YNCF0005C	tRNA gene		tF(GAA)F|tRNA-Phe|tRNA-Phe	157916	158007	-1	Phenylalanine tRNA (tRNA-Phe), predicted by tRNAscan-SE analysis
chrVI	S000006579	YNCF0006W	tRNA gene		tG(GCC)F1|tRNA-Gly|tRNA-Gly	162228	162298	1	Glycine tRNA (tRNA-Gly), predicted by tRNAscan-SE analysis; can mutate to suppress +1 frameshift mutations in glycine codons
chrVI	S000006779	YNCF0007W	tRNA gene		tRNA-Tyr|tRNA-Tyr|tY(GUA)F1	167437	167525	1	Tyrosine tRNA (tRNA-Tyr), predicted by tRNAscan-SE analysis; can mutate to suppress ochre nonsense mutations
chrVI	S000006580	YNCF0008C	tRNA gene		tG(GCC)F2|tRNA-Gly|tRNA-Gly	180974	181044	-1	Glycine tRNA (tRNA-Gly), predicted by tRNAscan-SE analysis
chrVI	S000006731	YNCF0009C	tRNA gene		tRNA-Ser|tRNA-Ser|tS(GCU)F	191513	191613	-1	Serine tRNA (tRNA-Ser), predicted by tRNAscan-SE analysis
chrVI	S000130131	YNCF0010C	ncRNA gene	RNA of Unknown Function		199299	199813	-1	RNA of Unknown Function; precise location of 3' end uncertain; RUF22 may be longer than currently annotated
chrVI	S000006511	YNCF0011C	tRNA gene		tA(AGC)F|tRNA-Ala|tRNA-Ala	204924	204996	-1	Alanine tRNA (tRNA-Ala), predicted by tRNAscan-SE analysis; one of 11 nuclear tRNA genes containing the tDNA-anticodon AGC (converted to IGC in the mature tRNA), decodes GCU and GCC codons into alanine, one of 16 nuclear tRNAs for alanine
chrVI	S000006780	YNCF0012C	tRNA gene	SUPpressor	tRNA-Tyr|tRNA-Tyr|tY(GUA)F2	210619	210707	-1	Tyrosine tRNA (tRNA-Tyr), predicted by tRNAscan-SE analysis; can mutate to suppress ochre nonsense mutations
chrVI	S000130133	YNCF0013W	ncRNA gene	RNA of Unknown Function		221714	221967	1	RNA of Unknown Function; precise location of 3' end uncertain; RUF23 may be longer than currently annotated
chrVI	S000006620	YNCF0014C	tRNA gene		tK(CUU)F|tRNA-Lys|tRNA-Lys	226688	226760	-1	Lysine tRNA (tRNA-Lys), predicted by tRNAscan-SE analysis; a small portion is imported into mitochondria via interaction with mt lysyl-tRNA synthetase Msk1p and is necessary to decode AAG codons at high temperature, when base modification of mt-encoded tRNA-Lys is reduced
chrVII	S000144910	YNCG0001C	ncRNA gene	Regulator of Meiosis 3	SUT534	33109	35013	-1	Antisense transcript that represses the meiosis-specific ZIP2 gene; expressed in haploid cells under sporulation inducing conditions; regulates ZIP2 in a cis-dependent manner; RME3 is repressed by the MAT a1/alpha2 complex in diploid cells
chrVII	S000006757	YNCG0002C	tRNA gene		tRNA-Val|tRNA-Val|tV(AAC)G3	73829	73902	-1	Valine tRNA (tRNA-Val), predicted by tRNAscan-SE analysis
chrVII	S000006595	YNCG0003C	tRNA gene		tH(GUG)G1|tRNA-His|tRNA-His	110625	110696	-1	Histidine tRNA (tRNA-His), predicted by tRNAscan-SE analysis
chrVII	S000006630	YNCG0004W	tRNA gene		tK(UUU)G1|tRNA-Lys|tRNA-Lys	115488	115583	1	Lysine tRNA (tRNA-Lys), predicted by tRNAscan-SE analysis; thiolation of uridine at wobble position (34) requires Ncs6p
chrVII	S000006621	YNCG0005W	tRNA gene		tK(CUU)G1|tRNA-Lys|tRNA-Lys	122269	122341	1	Lysine tRNA (tRNA-Lys), predicted by tRNAscan-SE analysis; a small portion is imported into mitochondria via interaction with mt lysyl-tRNA synthetase Msk1p and is necessary to decode AAG codons at high temperature, when base modification of mt-encoded tRNA-Lys is reduced
chrVII	S000144908	YNCG0006C	ncRNA gene	Regulator of Meiosis 2	IME4-AS	141898	144120	-1	Antisense transcript initiated from the 3' end of the IME4 locus; expressed in haploids and interferes with IME4 expression through a cis-acting mechanism; RME2 expression is repressed by the MAT a1/alpha2 repressor complex
chrVII	S000006622	YNCG0007C	tRNA gene		tK(CUU)G2|tRNA-Lys|tRNA-Lys	185714	185786	-1	Lysine tRNA (tRNA-Lys), predicted by tRNAscan-SE analysis; a small portion is imported into mitochondria via interaction with mt lysyl-tRNA synthetase Msk1p and is necessary to decode AAG codons at high temperature, when base modification of mt-encoded tRNA-Lys is reduced
chrVII	S000006639	YNCG0008W	tRNA gene		tL(CAA)G1|tRNA-Leu|tRNA-Leu	205521	205634	1	Leucine tRNA (tRNA-Leu), predicted by tRNAscan-SE analysis
chrVII	S000006771	YNCG0009C	tRNA gene		tRNA-Trp|tRNA-Trp|tW(CCA)G1	287350	287455	-1	Tryptophan tRNA (tRNA-Trp), predicted by tRNAscan-SE analysis
chrVII	S000028467	YNCG0010W	snoRNA gene	Small Nucleolar RNA	RUF2|snR82	316788	317055	1	H/ACA box small nucleolar RNA (snoRNA); guides pseudouridylation of large subunit (LSU) rRNA at positions U1110, U2349, and U2351
chrVII	S000006596	YNCG0011W	tRNA gene		tH(GUG)G2|tRNA-His|tRNA-His	319781	319852	1	Histidine tRNA (tRNA-His), predicted by tRNAscan-SE analysis
chrVII	S000006553	YNCG0012W	tRNA gene	Suppressor Of cdcEight	tE(UUC)G1|tRNA-Glu|tRNA-Glu	328583	328654	1	Glutamate tRNA (tRNA-Glu), predicted by tRNAscan-SE analysis; thiolation of uridine at wobble position (34) requires Ncs6p; can mutate to become a missense suppressor tRNA that inserts glutamate residues at lysine codons; target of K. lactis zymocin
chrVII	S000007499	YNCG0013W	snoRNA gene	Small Nucleolar RNA	snR10	345986	346230	1	H/ACA box small nucleolar RNA (snoRNA); essential gene required for for preRNA processing, specifically for cleavage at sites A1 and A2; also guides pseudouridylation of large subunit (LSU) rRNA at position U2923
chrVII	S000007302	YNCG0014C	snoRNA gene	Small Nucleolar RNA	snR39	365163	365251	-1	C/D box small nucleolar RNA (snoRNA); guides 2'-O-methylation of large subunit (LSU) rRNA at position A807
chrVII	S000007303	YNCG0015C	snoRNA gene	Small Nucleolar RNA	snR39B	366374	366469	-1	C/D box small nucleolar RNA (snoRNA); guides 2'-O-methylation of large subunit (LSU) rRNA at position G805
chrVII	S000006554	YNCG0016C	tRNA gene		tE(UUC)G2|tRNA-Glu|tRNA-Glu	401527	401598	-1	Glutamate tRNA (tRNA-Glu), predicted by tRNAscan-SE analysis; thiolation of uridine at wobble position (34) requires Ncs6p
chrVII	S000006711	YNCG0017W	tRNA gene		tRNA-Arg|tRNA-Arg|tR(UCU)G1	405470	405541	1	Arginine tRNA (tRNA-Arg), predicted by tRNAscan-SE analysis; one of 11 nuclear tRNA genes containing the tDNA-anticodon UCU (converted to mcm5-UCU in the mature tRNA), decodes AGA codons into arginine, one of 19 nuclear tRNAs for arginine
chrVII	S000006755	YNCG0018C	tRNA gene		tRNA-Val|tRNA-Val|tV(AAC)G1	412294	412367	-1	Valine tRNA (tRNA-Val), predicted by tRNAscan-SE analysis
chrVII	S000006640	YNCG0019W	tRNA gene	SUPpressor	tL(CAA)G2|tRNA-Leu|tRNA-Leu	423092	423205	1	Leucine tRNA (tRNA-Leu), predicted by tRNAscan-SE analysis; can mutate to suppress amber nonsense mutations
chrVII	S000006565	YNCG0020C	tRNA gene		tF(GAA)G|tRNA-Phe|tRNA-Phe	440716	440807	-1	Phenylalanine tRNA (tRNA-Phe), predicted by tRNAscan-SE analysis
chrVII	S000006532	YNCG0021W	tRNA gene		tD(GUC)G1|tRNA-Asp|tRNA-Asp	531610	531681	1	Aspartate tRNA (tRNA-Asp), predicted by tRNAscan-SE analysis
chrVII	S000006555	YNCG0022W	tRNA gene		tE(UUC)G3|tRNA-Glu|tRNA-Glu	541850	541921	1	Glutamate tRNA (tRNA-Glu), predicted by tRNAscan-SE analysis; thiolation of uridine at wobble position (34) requires Ncs6p; target of K. lactis zymocin
chrVII	S000006533	YNCG0023C	tRNA gene		tD(GUC)G2|tRNA-Asp|tRNA-Asp	544577	544648	-1	Aspartate tRNA (tRNA-Asp), predicted by tRNAscan-SE analysis
chrVII	S000006506	YNCG0024W	snoRNA gene	Small Nucleolar RNA	snR46	545370	545566	1	H/ACA box small nucleolar RNA (snoRNA); guides pseudouridylation of large subunit (LSU) rRNA at position U2865
chrVII	S000006725	YNCG0025C	tRNA gene		tRNA-Ser|tRNA-Ser|tS(AGA)G	561662	561743	-1	Serine tRNA (tRNA-Ser), predicted by tRNAscan-SE analysis
chrVII	S000006440	YNCG0026W	snoRNA gene	Small Nucleolar RNA	snR48	609584	609696	1	C/D box small nucleolar RNA (snoRNA); guides 2'-O-methylation of large subunit (LSU) rRNA at positions G2791 and G2793
chrVII	S000006749	YNCG0027W	tRNA gene		tRNA-Thr|tRNA-Thr|tT(UGU)G1	661749	661820	1	Threonine tRNA (tRNA-Thr), predicted by tRNAscan-SE analysis
chrVII	S000006646	YNCG0028W	tRNA gene		tL(GAG)G|tRNA-Leu|tRNA-Leu	700675	700756	1	Leucine tRNA (tRNA-Leu), predicted by tRNAscan-SE analysis; not essential for viability even though this is the only tRNA that decodes GAG codons
chrVII	S000006631	YNCG0029C	tRNA gene		tK(UUU)G2|tRNA-Lys|tRNA-Lys	700953	701048	-1	Lysine tRNA (tRNA-Lys), predicted by tRNAscan-SE analysis; thiolation of uridine at wobble position (34) requires Ncs6p
chrVII	S000006527	YNCG0030C	tRNA gene		tC(GCA)G|tRNA-Cys|tRNA-Cys	707108	707179	-1	Cysteine tRNA (tRNA-Cys), predicted by tRNAscan-SE analysis
chrVII	S000006670	YNCG0031W	tRNA gene		tN(GUU)G|tRNA-Asn|tRNA-Asn	731137	731210	1	Asparagine tRNA (tRNA-Asn), predicted by tRNAscan-SE analysis
chrVII	S000006713	YNCG0032W	tRNA gene		tRNA-Arg|tRNA-Arg|tR(UCU)G3	736340	736411	1	Arginine tRNA (tRNA-Arg), predicted by tRNAscan-SE analysis; one of 11 nuclear tRNA genes containing the tDNA-anticodon UCU (converted to mcm5-UCU in the mature tRNA), decodes AGA codons into arginine, one of 19 nuclear tRNAs for arginine
chrVII	S000006604	YNCG0033W	tRNA gene		tI(AAU)G|tRNA-Ile|tRNA-Ile	739122	739195	1	Isoleucine tRNA (tRNA-Ile), predicted by tRNAscan-SE analysis
chrVII	S000006512	YNCG0034W	tRNA gene		tA(AGC)G|tRNA-Ala|tRNA-Ala	774349	774421	1	Alanine tRNA (tRNA-Ala), predicted by tRNAscan-SE analysis; one of 11 nuclear tRNA genes containing the tDNA-anticodon AGC (converted to IGC in the mature tRNA), decodes GCU and GCC codons into alanine, one of 16 nuclear tRNAs for alanine
chrVII	S000006590	YNCG0035W	tRNA gene		tG(UCC)G|tRNA-Gly|tRNA-Gly	779616	779687	1	Glycine tRNA (tRNA-Gly), predicted by tRNAscan-SE analysis; can mutate to suppress +1 frameshift mutations in glycine codons
chrVII	S000006523	YNCG0036W	tRNA gene		tA(UGC)G|tRNA-Ala|tRNA-Ala	794417	794489	1	Alanine tRNA (tRNA-Ala), predicted by tRNAscan-SE analysis; one of 5 nuclear tRNA genes containing the tDNA-anticodon TGC (mature tRNA may be UGC or may contain modified bases), decodes GCA and probably GCG codons into alanine, one of 16 nuclear tRNAs for alanine
chrVII	S000006756	YNCG0037W	tRNA gene		tRNA-Val|tRNA-Val|tV(AAC)G2	823482	823555	1	Valine tRNA (tRNA-Val), predicted by tRNAscan-SE analysis
chrVII	S000006712	YNCG0038C	tRNA gene		tRNA-Arg|tRNA-Arg|tR(UCU)G2	828723	828794	-1	Arginine tRNA (tRNA-Arg), predicted by tRNAscan-SE analysis; one of 11 nuclear tRNA genes containing the tDNA-anticodon UCU (converted to mcm5-UCU in the mature tRNA), decodes AGA codons into arginine, one of 19 nuclear tRNAs for arginine
chrVII	S000006581	YNCG0039W	tRNA gene		tG(GCC)G1|tRNA-Gly|tRNA-Gly	845649	845719	1	Glycine tRNA (tRNA-Gly), predicted by tRNAscan-SE analysis
chrVII	S000006641	YNCG0040C	tRNA gene		tL(CAA)G3|tRNA-Leu|tRNA-Leu	857378	857491	-1	Leucine tRNA (tRNA-Leu), predicted by tRNAscan-SE analysis
chrVII	S000006623	YNCG0041W	tRNA gene		tK(CUU)G3|tRNA-Lys|tRNA-Lys	876394	876466	1	Lysine tRNA (tRNA-Lys), predicted by tRNAscan-SE analysis; a small portion is imported into mitochondria via interaction with mt lysyl-tRNA synthetase Msk1p and is necessary to decode AAG codons at high temperature, when base modification of mt-encoded tRNA-Lys is reduced
chrVII	S000006772	YNCG0042C	tRNA gene		tRNA-Trp|tRNA-Trp|tW(CCA)G2	878710	878815	-1	Tryptophan tRNA (tRNA-Trp), predicted by tRNAscan-SE analysis
chrVII	S000006582	YNCG0043C	tRNA gene		tG(GCC)G2|tRNA-Gly|tRNA-Gly	930953	931023	-1	Glycine tRNA (tRNA-Gly), predicted by tRNAscan-SE analysis
chrVII	S000006495	YNCG0044C	snRNA gene	Small Nuclear RNA	SNR7|snR7-L|U5L	939459	939672	-1	U5 spliceosomal RNA (U5 snRNA), long form; associated with spliceosome
chrVII	S000006496	YNCG0045C	snRNA gene	Small Nuclear RNA	SNR7|snR7-S|U5S	939494	939672	-1	U5 spliceosomal RNA (U5 snRNA), short form; derived from SNR7-L by 3' end processing; associated with spliceosome
chrVII	S000006750	YNCG0046W	tRNA gene		tRNA-Thr|tRNA-Thr|tT(UGU)G2	1004216	1004287	1	Threonine tRNA (tRNA-Thr), predicted by tRNAscan-SE analysis
chrVIII	S000006597	YNCH0001W	tRNA gene		tH(GUG)H|tRNA-His|tRNA-His	62755	62826	1	Histidine tRNA (tRNA-His), predicted by tRNAscan-SE analysis
chrVIII	S000006758	YNCH0002C	tRNA gene		tRNA-Val|tRNA-Val|tV(AAC)H	85298	85371	-1	Valine tRNA (tRNA-Val), predicted by tRNAscan-SE analysis
chrVIII	S000006740	YNCH0003C	tRNA gene		tRNA-Thr|tRNA-Thr|tT(AGU)H	116107	116179	-1	Threonine tRNA (tRNA-Thr), predicted by tRNAscan-SE analysis
chrVIII	S000006726	YNCH0004C	tRNA gene		tRNA-Ser|tRNA-Ser|tS(AGA)H	133026	133107	-1	Serine tRNA (tRNA-Ser), predicted by tRNAscan-SE analysis
chrVIII	S000006698	YNCH0005W	tRNA gene		tQ(UUG)H|tRNA-Gln|tRNA-Gln	134321	134392	1	Glutamine tRNA (tRNA-Gln), predicted by tRNAscan-SE analysis; thiolation of uridine at wobble position (34) requires Ncs6p
chrVIII	S000006513	YNCH0006C	tRNA gene		tA(AGC)H|tRNA-Ala|tRNA-Ala	146242	146314	-1	Alanine tRNA (tRNA-Ala), predicted by tRNAscan-SE analysis; one of 11 nuclear tRNA genes containing the tDNA-anticodon AGC (converted to IGC in the mature tRNA), decodes GCU and GCC codons into alanine, one of 16 nuclear tRNAs for alanine
chrVIII	S000028470	YNCH0007W	ncRNA gene	RNA of Unknown Function	RUF5	212409	213118	1	RNA of Unknown Function
chrVIII	S000028474	YNCH0008W	ncRNA gene	RNA of Unknown Function	RUF5	214407	215116	1	RNA of Unknown Function
chrVIII	S000006566	YNCH0009C	tRNA gene		tF(GAA)H1|tRNA-Phe|tRNA-Phe	237848	237939	-1	Phenylalanine tRNA (tRNA-Phe), predicted by tRNAscan-SE analysis
chrVIII	S000006567	YNCH0010C	tRNA gene		tF(GAA)H2|tRNA-Phe|tRNA-Phe	358478	358569	-1	Phenylalanine tRNA (tRNA-Phe), predicted by tRNAscan-SE analysis
chrVIII	S000303809	YNCH0011W	ncRNA gene	Stable Unannotated Transcript		378254	379237	1	Antisense transcript; upregulates sporulation-specific gene SPS100 upon entry into starvation or sporulation; functions by changing relative expression of SPS100 mRNA isoforms from short, unstable transcript to long, stable species, suggesting novel mechanism of antisense-dependent gene regulation via mRNA isoform switching
chrVIII	S000007297	YNCH0012W	snoRNA gene	Small Nucleolar RNA	snR32	381540	381727	1	H/ACA box small nucleolar RNA (snoRNA); guides pseudouridylation of large subunit (LSU) rRNA at position U2191
chrVIII	S000006682	YNCH0013C	tRNA gene		tP(UGG)H|tRNA-Pro|tRNA-Pro	388893	388995	-1	Proline tRNA (tRNA-Pro), predicted by tRNAscan-SE analysis; target of K. lactis zymocin; can mutate to suppress +1 frameshift mutations in proline codons
chrVIII	S000006462	YNCH0014W	snoRNA gene	Small Nucleolar RNA	snR71	411228	411317	1	C/D box small nucleolar RNA (snoRNA); guides 2'-O-methylation of large subunit (LSU) rRNA at position A2946
chrVIII	S000006751	YNCH0015W	tRNA gene		tRNA-Thr|tRNA-Thr|tT(UGU)H	466990	467061	1	Threonine tRNA (tRNA-Thr), predicted by tRNAscan-SE analysis
chrVIII	S000006768	YNCH0016C	tRNA gene		tRNA-Val|tRNA-Val|tV(CAC)H	475706	475778	-1	Valine tRNA (tRNA-Val), predicted by tRNAscan-SE analysis
chrIX	S000006459	YNCI0001W	snoRNA gene	Small Nucleolar RNA	snR68	97111	97246	1	C/D box small nucleolar RNA (snoRNA); guides 2'-O-methylation of large subunit (LSU) rRNA at position A2640
chrIX	S000006741	YNCI0002W	tRNA gene		tRNA-Thr|tRNA-Thr|tT(AGU)I1	175031	175103	1	Threonine tRNA (tRNA-Thr), predicted by tRNAscan-SE analysis
chrIX	S000006605	YNCI0003C	tRNA gene		tI(AAU)I1|tRNA-Ile|tRNA-Ile	183440	183513	-1	Isoleucine tRNA (tRNA-Ile), predicted by tRNAscan-SE analysis
chrIX	S000006547	YNCI0004W	tRNA gene		tE(CUC)I|tRNA-Glu|tRNA-Glu	197592	197663	1	Glutamate tRNA (tRNA-Glu), predicted by tRNAscan-SE analysis
chrIX	S000006606	YNCI0005W	tRNA gene		tI(AAU)I2|tRNA-Ile|tRNA-Ile	210665	210738	1	Isoleucine tRNA (tRNA-Ile), predicted by tRNAscan-SE analysis
chrIX	S000006735	YNCI0006W	tRNA gene		tRNA-Ser|tRNA-Ser|tS(UGA)I	248850	248931	1	Serine tRNA (tRNA-Ser), predicted by tRNAscan-SE analysis; can mutate to suppress ochre nonsense mutations
chrIX	S000006624	YNCI0007C	tRNA gene		tK(CUU)I|tRNA-Lys|tRNA-Lys	300228	300300	-1	Lysine tRNA (tRNA-Lys), predicted by tRNAscan-SE analysis; a small portion is imported into mitochondria via interaction with mt lysyl-tRNA synthetase Msk1p and is necessary to decode AAG codons at high temperature, when base modification of mt-encoded tRNA-Lys is reduced
chrIX	S000006534	YNCI0008C	tRNA gene		tD(GUC)I1|tRNA-Asp|tRNA-Asp	324303	324374	-1	Aspartate tRNA (tRNA-Asp), predicted by tRNAscan-SE analysis
chrIX	S000006742	YNCI0009W	tRNA gene		tRNA-Thr|tRNA-Thr|tT(AGU)I2	325748	325820	1	Threonine tRNA (tRNA-Thr), predicted by tRNAscan-SE analysis
chrIX	S000006535	YNCI0010C	tRNA gene		tD(GUC)I2|tRNA-Asp|tRNA-Asp	336349	336420	-1	Aspartate tRNA (tRNA-Asp), predicted by tRNAscan-SE analysis
chrIX	S000006556	YNCI0011W	tRNA gene		tE(UUC)I|tRNA-Glu|tRNA-Glu	370417	370488	1	Glutamate tRNA (tRNA-Glu), predicted by tRNAscan-SE analysis; thiolation of uridine at wobble position (34) requires Ncs6p
chrIX	S000132612	YNCI0012	ncRNA gene	Interfering Crick RNA		393884	397082	-1	Long intergenic regulatory ncRNA; has a key role in regulating transcription of the nearby protein-coding ORF FLO11; initiated far upstream from FLO11 and transcribed across much of the large promoter of FLO11, repressing FLO11 transcription in cis
chrIX	S000132614	YNCI0013W	ncRNA gene	Promoting Watson RNA	PWR1	395999	396939	1	Intergenic regulatory ncRNA; one of two long ncRNAs that play key roles in regulating transcription of the nearby protein-coding ORF FLO11; PWR1 promotes FLO11 transcription by interfering with ncRNA ICR1, which is transcribed across the FLO11 promoter
chrX	S000006743	YNCJ0001C	tRNA gene		tRNA-Thr|tRNA-Thr|tT(AGU)J	59100	59172	-1	Threonine tRNA (tRNA-Thr), predicted by tRNAscan-SE analysis
chrX	S000006557	YNCJ0002C	tRNA gene		tE(UUC)J|tRNA-Glu|tRNA-Glu	115939	116010	-1	Glutamate tRNA (tRNA-Glu), predicted by tRNAscan-SE analysis; thiolation of uridine at wobble position (34) requires Ncs6p; target of K. lactis zymocin
chrX	S000006508	YNCJ0003C	snoRNA gene	Small Nucleolar RNA	snR128|U14	139566	139691	-1	C/D box small nucleolar RNA (snoRNA); referred to as U14; essential gene required for cleavage of 35S primary rRNA transcript to release the precursor to the 18S rRNA; guides 2'-O-methylation of small subunit (SSU) rRNA at position C414
chrX	S000006509	YNCJ0004C	snoRNA gene	Small Nucleolar RNA	snR190	139761	139950	-1	C/D box small nucleolar RNA (snoRNA); predicted to guide 2'-O-methylation of large subunit (LSU) rRNA at position G2395; not shown to be active
chrX	S000006514	YNCJ0005C	tRNA gene		tA(AGC)J|tRNA-Ala|tRNA-Ala	197313	197385	-1	Alanine tRNA (tRNA-Ala), predicted by tRNAscan-SE analysis; one of 11 nuclear tRNA genes containing the tDNA-anticodon AGC (converted to IGC in the mature tRNA), decodes GCU and GCC codons into alanine, one of 16 nuclear tRNAs for alanine
chrX	S000006536	YNCJ0006W	tRNA gene		tD(GUC)J1|tRNA-Asp|tRNA-Asp	204735	204806	1	Aspartate tRNA (tRNA-Asp), predicted by tRNAscan-SE analysis
chrX	S000006501	YNCJ0007C	snoRNA gene	Small Nucleolar RNA	snR37	228094	228479	-1	H/ACA box small nucleolar RNA (snoRNA); guides pseudouridylation of large subunit (LSU) rRNA at position U2944
chrX	S000006702	YNCJ0008W	tRNA gene		tR(ACG)J|tRNA-Arg|tRNA-Arg	233939	234011	1	Arginine tRNA (tRNA-Arg), predicted by tRNAscan-SE analysis; one of 6 nuclear tRNA genes containing the tDNA-anticodon ACG (converted to ICG in the mature tRNA), decodes CGU, CGC, and probably CGA codons into arginine, one of 19 nuclear tRNAs for arginine
chrX	S000006451	YNCJ0009C	snoRNA gene	Small Nucleolar RNA	snR60	349130	349233	-1	C/D box small nucleolar RNA (snoRNA); guides 2'-O-methylation of large subunit (LSU) rRNA at positions A817 and G908
chrX	S000006781	YNCJ0010W	tRNA gene	SUPpressor	tRNA-Tyr|tRNA-Tyr|tY(GUA)J1	354244	354332	1	Tyrosine tRNA (tRNA-Tyr), predicted by tRNAscan-SE analysis; can mutate to suppress ochre nonsense mutations
chrX	S000006714	YNCJ0011W	tRNA gene		tRNA-Arg|tRNA-Arg|tR(UCU)J1	355374	355445	1	Arginine tRNA (tRNA-Arg), predicted by tRNAscan-SE analysis; one of 11 nuclear tRNA genes containing the tDNA-anticodon UCU (converted to mcm5-UCU in the mature tRNA), decodes AGA codons into arginine, one of 19 nuclear tRNAs for arginine
chrX	S000006537	YNCJ0012W	tRNA gene		tD(GUC)J2|tRNA-Asp|tRNA-Asp	355456	355527	1	Aspartate tRNA (tRNA-Asp), predicted by tRNAscan-SE analysis
chrX	S000006538	YNCJ0013C	tRNA gene		tD(GUC)J3|tRNA-Asp|tRNA-Asp	374424	374495	-1	Aspartate tRNA (tRNA-Asp), predicted by tRNAscan-SE analysis
chrX	S000006715	YNCJ0014C	tRNA gene		tRNA-Arg|tRNA-Arg|tR(UCU)J2	374506	374577	-1	Arginine tRNA (tRNA-Arg), predicted by tRNAscan-SE analysis; one of 11 nuclear tRNA genes containing the tDNA-anticodon UCU (converted to mcm5-UCU in the mature tRNA), decodes AGA codons into arginine, one of 19 nuclear tRNAs for arginine
chrX	S000006759	YNCJ0015W	tRNA gene		tRNA-Val|tRNA-Val|tV(AAC)J	378360	378433	1	Valine tRNA (tRNA-Val), predicted by tRNAscan-SE analysis
chrX	S000006661	YNCJ0016C	tRNA gene	Elongator MeThionine-accepting tRNA	tM(CAU)J1|tRNA-Met|tRNA-Met	391043	391115	-1	Methionine tRNA (tRNA-Met), functions in translational elongation; not involved in translational initiation; predicted by tRNAscan-SE analysis
chrX	S000006583	YNCJ0017C	tRNA gene		tG(GCC)J1|tRNA-Gly|tRNA-Gly	396726	396796	-1	Glycine tRNA (tRNA-Gly), predicted by tRNAscan-SE analysis
chrX	S000006625	YNCJ0018W	tRNA gene		tK(CUU)J|tRNA-Lys|tRNA-Lys	414966	415038	1	Lysine tRNA (tRNA-Lys), predicted by tRNAscan-SE analysis; a small portion is imported into mitochondria via interaction with mt lysyl-tRNA synthetase Msk1p and is necessary to decode AAG codons at high temperature, when base modification of mt-encoded tRNA-Lys is reduced
chrX	S000006773	YNCJ0019C	tRNA gene		tRNA-Trp|tRNA-Trp|tW(CCA)J	415931	416036	-1	Tryptophan tRNA (tRNA-Trp), predicted by tRNAscan-SE analysis
chrX	S000006662	YNCJ0020W	tRNA gene	Elongator MeThionine-accepting tRNA	tM(CAU)J2|tRNA-Met|tRNA-Met	422937	423009	1	Methionine tRNA (tRNA-Met), functions in translational elongation; not involved in translational initiation; predicted by tRNAscan-SE analysis
chrX	S000006650	YNCJ0021C	tRNA gene	SUPpressor	SUP52|tL(UAA)J|tRNA-Leu|tRNA-Leu	424432	424515	-1	Leucine tRNA (tRNA-Leu), predicted by tRNAscan-SE analysis; can mutate to suppress amber nonsense mutations
chrX	S000006663	YNCJ0022C	tRNA gene	Initiator Methionine tRNA	tM(CAU)J3|tRNA-Met|tRNA-Met	517813	517884	-1	Methionine initiator tRNA (tRNA-Met); predicted by tRNAscan-SE analysis; one of four initiator methionine tRNAs in yeast that are functional for translation
chrX	S000006727	YNCJ0023C	tRNA gene		tRNA-Ser|tRNA-Ser|tS(AGA)J	524012	524093	-1	Serine tRNA (tRNA-Ser), predicted by tRNAscan-SE analysis
chrX	S000006584	YNCJ0024W	tRNA gene		tG(GCC)J2|tRNA-Gly|tRNA-Gly	531828	531898	1	Glycine tRNA (tRNA-Gly); can mutate to suppress +1 frameshift mutations
chrX	S000006707	YNCJ0025W	tRNA gene		tR(CCU)J|tRNA-Arg|tRNA-Arg	538555	538626	1	Arginine tRNA (tRNA-Arg), predicted by tRNAscan-SE analysis; low abundance tRNA required for growth on nonfermentable carbon sources at high temperatures, for synthesis of heat shock protein Ssc1p, and for Ty1 retrotransposition through the regulation of translational frameshifting
chrX	S000006539	YNCJ0026W	tRNA gene		tD(GUC)J4|tRNA-Asp|tRNA-Asp	541508	541579	1	Aspartate tRNA (tRNA-Asp), predicted by tRNAscan-SE analysis
chrX	S000006782	YNCJ0027C	tRNA gene	SUPpressor	tRNA-Tyr|tRNA-Tyr|tY(GUA)J2	542956	543044	-1	Tyrosine tRNA (tRNA-Tyr), predicted by tRNAscan-SE analysis; can mutate to suppress ochre nonsense mutations
chrX	S000178119	YNCJ0028C	ncRNA gene	IME1 Regulatory Transcript	SUT643	605936	607424	-1	Long noncoding RNA that governs mating-type control of gametogenesis; located in the IME1 promoter; in haploids, expression of IME1, the central inducer of gametogenesis, is inhibited in cis by transcription of IRT1, which recruits the Set2p histone methyltransferase and the Set3p histone deacetylase complex to establish repressive chromatin at the IME1 promoter
chrX	S000006654	YNCJ0029W	tRNA gene		tL(UAG)J|tRNA-Leu|tRNA-Leu	617919	618019	1	Leucine tRNA (tRNA-Leu), predicted by tRNAscan-SE analysis
chrX	S000006492	YNCJ0030W	snoRNA gene	Small Nucleolar RNA	snR3	663749	663942	1	H/ACA box small nucleolar RNA (snoRNA); guides pseudouridylation of large subunit (LSU) rRNA at positions U2129, U2133, and U2264
chrXI	S000006455	YNCK0001W	snoRNA gene	Small Nucleolar RNA	snR64	38811	38911	1	C/D box small nucleolar RNA (snoRNA); guides 2'-O-methylation of large subunit (LSU) rRNA at position C2337
chrXI	S000006748	YNCK0002C	tRNA gene	TRna thR 2	tRNA-Thr|tRNA-Thr|tT(CGU)K	46735	46806	-1	Threonine tRNA (tRNA-Thr), predicted by tRNAscan-SE analysis; correct folding and efficient aminoacylation require Lhp1p
chrXI	S000006671	YNCK0003W	tRNA gene		tN(GUU)K|tRNA-Asn|tRNA-Asn	74624	74697	1	Asparagine tRNA (tRNA-Asn), predicted by tRNAscan-SE analysis
chrXI	S000006651	YNCK0004W	tRNA gene		tL(UAA)K|tRNA-Leu|tRNA-Leu	84208	84291	1	Leucine tRNA (tRNA-Leu), predicted by tRNAscan-SE analysis
chrXI	S000006558	YNCK0005C	tRNA gene		tE(UUC)K|tRNA-Glu|tRNA-Glu	141018	141089	-1	Glutamate tRNA (tRNA-Glu), predicted by tRNAscan-SE analysis; thiolation of uridine at wobble position (34) requires Ncs6p
chrXI	S000006716	YNCK0006C	tRNA gene		tRNA-Arg|tRNA-Arg|tR(UCU)K	162487	162558	-1	Arginine tRNA (tRNA-Arg), predicted by tRNAscan-SE analysis; one of 11 nuclear tRNA genes containing the tDNA-anticodon UCU (converted to mcm5-UCU in the mature tRNA), decodes AGA codons into arginine, one of 19 nuclear tRNAs for arginine
chrXI	S000006626	YNCK0007W	tRNA gene		tK(CUU)K|tRNA-Lys|tRNA-Lys	202999	203071	1	Lysine tRNA (tRNA-Lys), predicted by tRNAscan-SE analysis; a small portion is imported into mitochondria via interaction with mt lysyl-tRNA synthetase Msk1p and is necessary to decode AAG codons at high temperature, when base modification of mt-encoded tRNA-Lys is reduced
chrXI	S000006515	YNCK0008W	tRNA gene		tA(AGC)K1|tRNA-Ala|tRNA-Ala	219895	219967	1	Alanine tRNA (tRNA-Ala), predicted by tRNAscan-SE analysis; one of 11 nuclear tRNA genes containing the tDNA-anticodon AGC (converted to IGC in the mature tRNA), decodes GCU and GCC codons into alanine, one of 16 nuclear tRNAs for alanine
chrXI	S000007301	YNCK0009W	snoRNA gene	Small Nucleolar RNA	snR38	283185	283279	1	C/D box small nucleolar RNA (snoRNA); guides 2'-O-methylation of large subunit (LSU) rRNA at position G2815
chrXI	S000006774	YNCK0010W	tRNA gene		tRNA-Trp|tRNA-Trp|tW(CCA)K	302918	303023	1	Tryptophan tRNA (tRNA-Trp), predicted by tRNAscan-SE analysis
chrXI	S000006760	YNCK0011C	tRNA gene		tRNA-Val|tRNA-Val|tV(AAC)K1	308144	308217	-1	Valine tRNA (tRNA-Val), predicted by tRNAscan-SE analysis
chrXI	S000006598	YNCK0012C	tRNA gene		tH(GUG)K|tRNA-His|tRNA-His	313401	313472	-1	Histidine tRNA (tRNA-His), predicted by tRNAscan-SE analysis
chrXI	S000006460	YNCK0013W	snoRNA gene	Small Nucleolar RNA	snR69	364776	364876	1	C/D box small nucleolar RNA (snoRNA); guides 2'-O-methylation of large subunit (LSU) rRNA at position C2948
chrXI	S000006761	YNCK0014W	tRNA gene		tRNA-Val|tRNA-Val|tV(AAC)K2	379680	379753	1	Valine tRNA (tRNA-Val), predicted by tRNAscan-SE analysis
chrXI	S000114301	YNCK0015C	snoRNA gene	Small Nucleolar RNA	snR87	431030	431138	-1	C/D box small nucleolar RNA (snoRNA); guides 2'-O-methylation of small subunit (SSU) rRNA at position A436
chrXI	S000006642	YNCK0016W	tRNA gene		tL(CAA)K|tRNA-Leu|tRNA-Leu	458557	458670	1	Leucine tRNA (tRNA-Leu), predicted by tRNAscan-SE analysis
chrXI	S000006703	YNCK0017W	tRNA gene		tR(ACG)K|tRNA-Arg|tRNA-Arg	490968	491040	1	Arginine tRNA (tRNA-Arg), predicted by tRNAscan-SE analysis; one of 6 nuclear tRNA genes containing the tDNA-anticodon ACG (converted to ICG in the mature tRNA), decodes CGU, CGC, and probably CGA codons into arginine, one of 19 nuclear tRNAs for arginine
chrXI	S000006540	YNCK0018C	tRNA gene		tD(GUC)K|tRNA-Asp|tRNA-Asp	513332	513403	-1	Aspartate tRNA (tRNA-Asp), predicted by tRNAscan-SE analysis
chrXI	S000006516	YNCK0019W	tRNA gene		tA(AGC)K2|tRNA-Ala|tRNA-Ala	517988	518060	1	Alanine tRNA (tRNA-Ala), predicted by tRNAscan-SE analysis; one of 11 nuclear tRNA genes containing the tDNA-anticodon AGC (converted to IGC in the mature tRNA), decodes GCU and GCC codons into alanine, one of 16 nuclear tRNAs for alanine
chrXI	S000006502	YNCK0020C	snoRNA gene	Small Nucleolar RNA	snR42	559016	559366	-1	H/ACA box small nucleolar RNA (snoRNA); guides pseudouridylation of large subunit (LSU) rRNA at position U2975
chrXI	S000006632	YNCK0021W	tRNA gene		tK(UUU)K|tRNA-Lys|tRNA-Lys	578965	579060	1	Lysine tRNA (tRNA-Lys), predicted by tRNAscan-SE analysis; thiolation of uridine at wobble position (34) requires Ncs6p
chrXII	S000006683	YNCL0001W	tRNA gene		tP(UGG)L|tRNA-Pro|tRNA-Pro	92548	92650	1	Proline tRNA (tRNA-Pro), predicted by tRNAscan-SE analysis; target of K. lactis zymocin
chrXII	S000006728	YNCL0002C	tRNA gene		tRNA-Ser|tRNA-Ser|tS(AGA)L	167944	168025	-1	Serine tRNA (tRNA-Ser), predicted by tRNAscan-SE analysis
chrXII	S000007497	YNCL0003W	snoRNA gene	Small Nucleolar RNA	snR30	198784	199389	1	H/ACA box small nucleolar RNA (snoRNA); essential gene required for cleavage of 35S primary rRNA transcript to release the precursor to the 18S rRNA
chrXII	S000006524	YNCL0004C	tRNA gene		tA(UGC)L|tRNA-Ala|tRNA-Ala	214883	214955	-1	Alanine tRNA (tRNA-Ala), predicted by tRNAscan-SE analysis; one of 5 nuclear tRNA genes containing the tDNA-anticodon TGC (mature tRNA may be UGC or may contain modified bases), decodes GCA and probably GCG codons into alanine, one of 16 nuclear tRNAs for alanine
chrXII	S000007313	YNCL0005C	snoRNA gene	Small Nucleolar RNA	snR79|Z9	348427	348510	-1	C/D box small nucleolar RNA (snoRNA); guides 2'-O-methylation of small subunit (SSU) rRNA at position C1007
chrXII	S000006494	YNCL0006W	snRNA gene	Small Nuclear RNA	snR6|U6	366235	366346	1	U6 spliceosomal RNA (U6 snRNA); mediates catalysis of pre-mRNA splicing by the spliceosome; interacts with U4; homology to U6 snRNA, interacts with snr14
chrXII	S000006704	YNCL0007W	tRNA gene		tR(ACG)L|tRNA-Arg|tRNA-Arg	374355	374427	1	Arginine tRNA (tRNA-Arg), predicted by tRNAscan-SE analysis; one of 6 nuclear tRNA genes containing the tDNA-anticodon ACG (converted to ICG in the mature tRNA), decodes CGU, CGC, and probably CGA codons into arginine, one of 19 nuclear tRNAs for arginine
chrXII	S000006541	YNCL0008W	tRNA gene		tD(GUC)L1|tRNA-Asp|tRNA-Asp	427132	427203	1	Aspartate tRNA (tRNA-Asp), predicted by tRNAscan-SE analysis
chrXII	S000006699	YNCL0009C	tRNA gene		tQ(UUG)L|tRNA-Gln|tRNA-Gln	448650	448721	-1	Glutamine tRNA (tRNA-Gln), predicted by tRNAscan-SE analysis; thiolation of uridine at wobble position (34) requires Ncs6p
chrXII	S000006486	YNCL0010C	rRNA gene		35S pre-ribosomal RNA|RDN37	451575	458432	-1	35S ribosomal RNA (35S rRNA) transcript; encoded by the RDN1 locus; processed into the 25S, 18S and 5.8S rRNAs (represented by the RDN25, RDN18, and RDN58 loci)
chrXII	S000029718	YNCL0011C	rRNA gene	External Transcribed Spacer	3' ETS|external transcribed spacer	451575	451785	-1	Non-coding region located adjacent to and downstream of RDN25; transcribed as part of the 35S rRNA precursor transcript; contains the primary rRNA transcription termination site at +93 and a secondary termination site between +211 and +250
chrXII	S000006484	YNCL0012C	rRNA gene		25S ribosomal RNA|26S rRNA|RDN25	451786	455181	-1	25S ribosomal RNA (25S rRNA); component of the large (60S) ribosomal subunit; encoded in the rDNA repeat (RDN1) as part of the 35S primary transcript; formed by endonucleolytic cleavage at the C2 site of internal transcribed spacer 2 (ITS2)
chrXII	S000029716	YNCL0013C	rRNA gene	Internal Transcribed Spacer	internal transcribed spacer 2|ITS2	455182	455413	-1	Non-coding region between RDN58 and RDN25; transcribed as part of the 35S rRNA precursor transcript; forms a stem-loop structure that is required for processing of the precursor transcript
chrXII	S000006488	YNCL0014C	rRNA gene		5.8S ribosomal RNA|RDN58	455414	455571	-1	5.8S ribosomal RNA (5.8S rRNA); component of the large (60S) ribosomal subunit; encoded in the rDNA repeat (RDN1) as part of the 35S primary transcript; 3' end formation involves processing by the exosome complex while 5' end is generated by Kem1p and Rat1p
chrXII	S000029715	YNCL0015C	rRNA gene	Internal Transcribed Spacer	internal transcribed spacer 1|ITS1	455572	455932	-1	Non-coding region between RDN58 and RDN18; transcribed as part of the 35S rRNA precursor transcript; excision during transcript maturation is coupled with processing of the 3' external transcribed spacer (3'ETS)
chrXII	S000006482	YNCL0016C	rRNA gene		18S ribosomal RNA|RDN18	455933	457732	-1	18S ribosomal RNA (18S rRNA); component of the small (40S) ribosomal subunit; involved in codon recognition by tRNAs or the release factor eRF1 (Sup45p); encoded in the rDNA repeat (RDN1) as part of the 35S primary transcript
chrXII	S000029717	YNCL0017C	rRNA gene	External Transcribed Spacer	5' ETS|external transcribed spacer	457733	458432	-1	Non-coding region located immediately upstream of RDN18; transcribed as part of the 35S rRNA precursor transcript; contains an essential U3 snoRNA binding site required for maturation of 18S rRNA
chrXII	S000006479	YNCL0018W	rRNA gene		5S ribosomal RNA|MOF9|RDN5	459676	459796	1	5S ribosomal RNA (5S rRNA); only complete sequence of 6 repeated RDN5 alleles; able to support viability when provided as sole form of 5S rRNA; component of the large (60S) ribosomal subunit; localized to the nucleolus via interaction with Rpl5p; may play a role in translational frame fidelity; transcription is mediated by PolIII and activated by TFIIIA and TFIIIE
chrXII	S000029713	YNCL0019C	rRNA gene	External Transcribed Spacer	3' ETS|external transcribed spacer	460712	460922	-1	Non-coding region located adjacent to RDN25; transcribed as part of the 35S rRNA precursor transcript; contains the primary rRNA transcription termination site at +93 and a secondary termination site between +211 and +250
chrXII	S000006487	YNCL0020C	rRNA gene		35S pre-ribosomal RNA|RDN37	460712	467569	-1	35S ribosomal RNA (35S rRNA) transcript; encoded by the RDN1 locus; processed into the 25S, 18S and 5.8S rRNAs (represented by the RDN25, RDN18, and RDN58 loci)
chrXII	S000006485	YNCL0021C	rRNA gene		25S ribosomal RNA|26S rRNA|RDN25	460923	464318	-1	25S ribosomal RNA (25S rRNA); component of the large (60S) ribosomal subunit; encoded in the rDNA repeat (RDN1) as part of the 35S primary transcript; formed by endonucleolytic cleavage at the C2 site of internal transcribed spacer 2 (ITS2)
chrXII	S000029712	YNCL0022C	rRNA gene	Internal Transcribed Spacer	internal transcribed spacer 2|ITS2	464319	464550	-1	Non-coding region between RDN58 and RDN25; transcribed as part of the 35S rRNA precursor transcript; forms a stem-loop structure required for processing of the precursor transcript
chrXII	S000006489	YNCL0023C	rRNA gene		5.8S ribosomal RNA|RDN58	464551	464708	-1	5.8S ribosomal RNA (5.8S rRNA); component of the large (60S) ribosomal subunit; encoded in the rDNA repeat (RDN1)
chrXII	S000029709	YNCL0024C	rRNA gene	Internal Transcribed Spacer	internal transcribed spacer 1|ITS1	464709	465069	-1	Non-coding region between RDN58 and RDN18; transcribed as part of the 35S rRNA precursor transcript; excision during transcript maturation is coupled with processing of the 3' external transcribed spacer (3' ETS)
chrXII	S000006483	YNCL0025C	rRNA gene		18S ribosomal RNA|RDN18	465070	466869	-1	18S ribosomal RNA (18S rRNA); component of the small (40S) ribosomal subunit; involved in codon recognition by tRNAs or the release factor eRF1 (Sup45p); encoded in the rDNA repeat (RDN1) as part of the 35S primary transcript
chrXII	S000029707	YNCL0026C	rRNA gene	External Transcribed Spacer	5' ETS|external transcribed spacer	466870	467569	-1	Non-coding region located immediately upstream of RDN18; transcribed as part of the 35S rRNA precursor transcript; contains an essential U3 snoRNA binding site required for maturation of 18S rRNA
chrXII	S000006480	YNCL0027W	rRNA gene		5S ribosomal RNA|RDN5	468813	468931	1	Variant 5S ribosomal rRNA (5S rRNA) gene; located within the RDN1 locus; unable to support cell viability when provided as sole source of 5S rRNA; identical in sequence to variant alleles RDN5-3, RDN5-4, and RDN5-5
chrXII	S000006481	YNCL0028W	rRNA gene		5S ribosomal RNA|RDN5	472465	472583	1	Variant 5S ribosomal RNA (5S rRNA) gene; located at a site distal to the RDN1 locus; unable to support cell viability when provided as sole source of 5S rRNA; identical in sequence to variant alleles RDN5-2, RDN5-4, and RDN5-5
chrXII	S000029708	YNCL0029W	rRNA gene		5S ribosomal RNA|RDN5	482045	482163	1	Variant 5S ribosomal rRNA (5S rRNA) gene; located at a site distal to the RDN1 locus; unable to support cell viability when provided as sole source of 5S rRNA; identical in sequence to variant alleles RDN5-2, RDN5-3, and RDN5-5
chrXII	S000029710	YNCL0030W	rRNA gene		5S ribosomal RNA|RDN5	485697	485815	1	Variant 5S ribosomal rRNA (5S rRNA) gene; located at a site distal to the RDN1 locus; unable to support cell viability when provided as sole source of 5S rRNA; identical in sequence to variant alleles RDN5-2, RDN5-3, and RDN5-4
chrXII	S000029711	YNCL0031W	rRNA gene		5S ribosomal RNA|RDN5	489349	489469	1	Variant 5S ribosomal rRNA (5S rRNA) gene; located at a site distal to the RDN1 locus
chrXII	S000006655	YNCL0032C	tRNA gene		tL(UAG)L1|tRNA-Leu|tRNA-Leu	592519	592619	-1	Leucine tRNA (tRNA-Leu), predicted by tRNAscan-SE analysis
chrXII	S000006614	YNCL0033C	tRNA gene		tI(UAU)L|tRNA-Ile|tRNA-Ile	605300	605432	-1	Isoleucine tRNA (tRNA-Ile), predicted by tRNAscan-SE analysis
chrXII	S000006643	YNCL0034W	tRNA gene		tL(CAA)L|tRNA-Leu|tRNA-Leu	628383	628497	1	Leucine tRNA (tRNA-Leu), predicted by tRNAscan-SE analysis
chrXII	S000006517	YNCL0035C	tRNA gene		tA(AGC)L|tRNA-Ala|tRNA-Ala	656934	657006	-1	Alanine tRNA (tRNA-Ala), predicted by tRNAscan-SE analysis; one of 11 nuclear tRNA genes containing the tDNA-anticodon AGC (converted to IGC in the mature tRNA), decodes GCU and GCC codons into alanine, one of 16 nuclear tRNAs for alanine
chrXII	S000006762	YNCL0036C	tRNA gene		tRNA-Val|tRNA-Val|tV(AAC)L	687859	687932	-1	Valine tRNA (tRNA-Val), predicted by tRNAscan-SE analysis
chrXII	S000006656	YNCL0037W	tRNA gene		tL(UAG)L2|tRNA-Leu|tRNA-Leu	732090	732190	1	Leucine tRNA (tRNA-Leu), predicted by tRNAscan-SE analysis
chrXII	S000006607	YNCL0038W	tRNA gene		tI(AAU)L1|tRNA-Ile|tRNA-Ile	734802	734875	1	Isoleucine tRNA (tRNA-Ile), predicted by tRNAscan-SE analysis
chrXII	S000006732	YNCL0039W	tRNA gene		tS(GCU)L|tX(XXX)L	784354	784453	1	tRNA of undetermined specificity, predicted by tRNAscan-SE analysis; very similar to serine tRNAs
chrXII	S000006542	YNCL0040W	tRNA gene		tD(GUC)L2|tRNA-Asp|tRNA-Asp	793918	793989	1	Aspartate tRNA (tRNA-Asp), predicted by tRNAscan-SE analysis
chrXII	S000006452	YNCL0041C	snoRNA gene	Small Nucleolar RNA	snR61	794486	794575	-1	C/D box small nucleolar RNA (snoRNA); guides 2'-O-methylation of large subunit (LSU) rRNA at position A1133
chrXII	S000006446	YNCL0042C	snoRNA gene	Small Nucleolar RNA	snR55	794697	794794	-1	C/D box small nucleolar RNA (snoRNA); predicted to guide 2'-O-methylation of small subunit (SSU) rRNA at position U1269
chrXII	S000006448	YNCL0043C	snoRNA gene	Small Nucleolar RNA	snR57	794937	795024	-1	C/D box small nucleolar RNA (snoRNA); guides 2'-O-methylation of small subunit (SSU) rRNA at position G1572
chrXII	S000006559	YNCL0044W	tRNA gene		tE(UUC)L|tRNA-Glu|tRNA-Glu	797178	797249	1	Glutamate tRNA (tRNA-Glu), predicted by tRNAscan-SE analysis; thiolation of uridine at wobble position (34) requires Ncs6p; target of K. lactis zymocin
chrXII	S000006706	YNCL0045W	tRNA gene	TRna aRg 4	tR(CCG)L|tRNA-Arg|tRNA-Arg	818609	818680	1	Arginine tRNA (tRNA-Arg), predicted by tRNAscan-SE analysis; single essential nuclear tRNA gene containing the tDNA-anticodon CCG (presumably CCG in the mature tRNA), decodes CGG codons into arginine, one of 19 nuclear tRNAs for arginine; correct folding and efficient aminoacylation require Lhp1p
chrXII	S000006504	YNCL0046W	snoRNA gene	Small Nucleolar RNA	snR44	856710	856920	1	H/ACA box small nucleolar RNA (snoRNA); guides pseudouridylation of large subunit (LSU) rRNA at position U1056 and small subunit (SSU) rRNA at position U106
chrXII	S000006633	YNCL0047W	tRNA gene		tK(UUU)L|tRNA-Lys|tRNA-Lys	875376	875471	1	Lysine tRNA (tRNA-Lys), predicted by tRNAscan-SE analysis; thiolation of uridine at wobble position (34) requires Ncs6p
chrXII	S000006500	YNCL0048W	snoRNA gene	Small Nucleolar RNA	snR34	899180	899382	1	H/ACA box small nucleolar RNA (snoRNA); guides pseudouridylation of large subunit (LSU) rRNA at positions U2826 and U2880
chrXII	S000006652	YNCL0049C	tRNA gene		tL(UAA)L|tRNA-Leu|tRNA-Leu	962972	963055	-1	Leucine tRNA (tRNA-Leu), predicted by tRNAscan-SE analysis
chrXII	S000006672	YNCL0050C	tRNA gene		tN(GUU)L|tRNA-Asn|tRNA-Asn	975983	976056	-1	Asparagine tRNA (tRNA-Asn), predicted by tRNAscan-SE analysis
chrXII	S000006608	YNCL0051C	tRNA gene		tI(AAU)L2|tRNA-Ile|tRNA-Ile	1052071	1052144	-1	Isoleucine tRNA (tRNA-Ile), predicted by tRNAscan-SE analysis
chrXIII	S000303814	YNCM0001W	ncRNA gene		PHO84 AS RNA|PHO84 lncRNA	23564	26578	1	Antisense to PHO84 and 5'-end of YML122C; represses transcription of PHO84 through histone deacetylation
chrXIII	S000081376	YNCM0002C	snoRNA gene	Small Nucleolar RNA	snR85	67768	67938	-1	H/ACA box small nucleolar RNA (snoRNA); predicted to guide pseudouridylation of small subunit (SSU) rRNA at position U1181
chrXIII	S000077071	YNCM0003W	ncRNA gene	Zone Of Disparity		91970	92027	1	tDNA relic, ancient tDNA for tRNA-Ile; weakly transcribed by RNA polymerase III; located upstream of UFO1; associated with components of the Pol III machinery: Tfc4p, Brf1p, Bdp1, and Rpc34p
chrXIII	S000006718	YNCM0004C	tRNA gene		tRNA-Arg|tRNA-Arg|tR(UCU)M2	131825	131896	-1	Arginine tRNA (tRNA-Arg), predicted by tRNAscan-SE analysis; one of 11 nuclear tRNA genes containing the tDNA-anticodon UCU (converted to mcm5-UCU in the mature tRNA), decodes AGA codons into arginine, one of 19 nuclear tRNAs for arginine
chrXIII	S000006445	YNCM0005C	snoRNA gene	Small Nucleolar RNA	snR54	163535	163620	-1	C/D box small nucleolar RNA (snoRNA); guides 2'-O-methylation of small subunit (SSU) rRNA at position A974
chrXIII	S000006783	YNCM0006W	tRNA gene	SUPpressor	tRNA-Tyr|tRNA-Tyr|tY(GUA)M1	168795	168883	1	Tyrosine tRNA (tRNA-Tyr), predicted by tRNAscan-SE analysis; can mutate to suppress ochre nonsense mutations
chrXIII	S000006585	YNCM0007C	tRNA gene		tG(GCC)M|tRNA-Gly|tRNA-Gly	183898	183968	-1	Glycine tRNA (tRNA-Gly), predicted by tRNAscan-SE analysis
chrXIII	S000006684	YNCM0008C	tRNA gene		tP(UGG)M|tRNA-Pro|tRNA-Pro	196068	196170	-1	Proline tRNA (tRNA-Pro), predicted by tRNAscan-SE analysis; target of K. lactis zymocin; can mutate to suppress +1 frameshift mutations in proline codons
chrXIII	S000006729	YNCM0009C	tRNA gene		tRNA-Ser|tRNA-Ser|tS(AGA)M	259158	259239	-1	Serine tRNA (tRNA-Ser), predicted by tRNAscan-SE analysis
chrXIII	S000006560	YNCM0010W	tRNA gene		tE(UUC)M|tRNA-Glu|tRNA-Glu	290801	290872	1	Glutamate tRNA (tRNA-Glu), predicted by tRNAscan-SE analysis; thiolation of uridine at wobble position (34) requires Ncs6p
chrXIII	S000007312	YNCM0011W	snoRNA gene	Small Nucleolar RNA	snR78|Z8	297278	297364	1	C/D box small nucleolar RNA (snoRNA); guides 2'-O-methylation of large subunit (LSU) rRNA at position U2421
chrXIII	S000007311	YNCM0012W	snoRNA gene	Small Nucleolar RNA	snR77|Z7	297506	297593	1	C/D box small nucleolar RNA (snoRNA); guides 2'-O-methylation of small subunit (SSU) rRNA at position U578
chrXIII	S000007310	YNCM0013W	snoRNA gene	Small Nucleolar RNA	snR76|Z6	297725	297833	1	C/D box small nucleolar RNA (snoRNA); guides 2'-O-methylation of large subunit (LSU) rRNA at position C2197
chrXIII	S000007309	YNCM0014W	snoRNA gene	Small Nucleolar RNA	snR75|Z5	297918	298006	1	C/D box small nucleolar RNA (snoRNA); guides 2'-O-methylation of large subunit (LSU) rRNA at position G2288
chrXIII	S000007308	YNCM0015W	snoRNA gene	Small Nucleolar RNA	snR74|Z4	298138	298225	1	C/D box small nucleolar RNA (snoRNA); guides 2'-O-methylation of small subunit (SSU) rRNA at position A28
chrXIII	S000007307	YNCM0016W	snoRNA gene	Small Nucleolar RNA	snR73|Z3	298307	298412	1	C/D box small nucleolar RNA (snoRNA); guides 2'-O-methylation of large subunit (LSU) rRNA at position C2959
chrXIII	S000007306	YNCM0017W	snoRNA gene	Small Nucleolar RNA	snR72|Z2	298554	298651	1	C/D box small nucleolar RNA (snoRNA); guides 2'-O-methylation of large subunit (LSU) rRNA at position A876
chrXIII	S000006518	YNCM0018C	tRNA gene		tA(AGC)M1|tRNA-Ala|tRNA-Ala	321147	321219	-1	Alanine tRNA (tRNA-Ala), predicted by tRNAscan-SE analysis; one of 11 nuclear tRNA genes containing the tDNA-anticodon AGC (converted to IGC in the mature tRNA), decodes GCU and GCC codons into alanine, one of 16 nuclear tRNAs for alanine
chrXIII	S000006568	YNCM0019W	tRNA gene		tF(GAA)M|tRNA-Phe|tRNA-Phe	352280	352370	1	Phenylalanine tRNA (tRNA-Phe), predicted by tRNAscan-SE analysis
chrXIII	S000006599	YNCM0020W	tRNA gene		tH(GUG)M|tRNA-His|tRNA-His	363064	363135	1	Histidine tRNA (tRNA-His), predicted by tRNAscan-SE analysis
chrXIII	S000006763	YNCM0021C	tRNA gene		tRNA-Val|tRNA-Val|tV(AAC)M1	372445	372518	-1	Valine tRNA (tRNA-Val), predicted by tRNAscan-SE analysis
chrXIII	S000006775	YNCM0022C	tRNA gene		tRNA-Trp|tRNA-Trp|tW(CCA)M	379303	379408	-1	Tryptophan tRNA (tRNA-Trp), predicted by tRNAscan-SE analysis
chrXIII	S000006764	YNCM0023C	tRNA gene		tRNA-Val|tRNA-Val|tV(AAC)M2	420588	420661	-1	Valine tRNA (tRNA-Val), predicted by tRNAscan-SE analysis
chrXIII	S000006543	YNCM0024W	tRNA gene		tD(GUC)M|tRNA-Asp|tRNA-Asp	463554	463625	1	Aspartate tRNA (tRNA-Asp), predicted by tRNAscan-SE analysis
chrXIII	S000006627	YNCM0025C	tRNA gene		tK(CUU)M|tRNA-Lys|tRNA-Lys	480621	480693	-1	Lysine tRNA (tRNA-Lys), predicted by tRNAscan-SE analysis; a small portion is imported into mitochondria via interaction with mt lysyl-tRNA synthetase Msk1p and is necessary to decode AAG codons at high temperature, when base modification of mt-encoded tRNA-Lys is reduced
chrXIII	S000007501	YNCM0026C	snoRNA gene	Small Nucleolar RNA	snR24|U24	499984	500072	-1	C/D box small nucleolar RNA (snoRNA); commonly referred to as U24; guides 2'-O-methylation of large subunit (LSU) rRNA at positions C1437, C1449, and C1450
chrXIII	S000006644	YNCM0027W	tRNA gene		tL(CAA)M|tRNA-Leu|tRNA-Leu	504895	505008	1	Leucine tRNA (tRNA-Leu), predicted by tRNAscan-SE analysis
chrXIII	S000006664	YNCM0028C	tRNA gene	Elongator MeThionine-accepting tRNA	tM(CAU)M|tRNA-Met|tRNA-Met	572883	572955	-1	Methionine tRNA (tRNA-Met), functions in translational elongation; not involved in translational initiation; predicted by tRNAscan-SE analysis
chrXIII	S000006765	YNCM0029C	tRNA gene		tRNA-Val|tRNA-Val|tV(AAC)M3	586636	586709	-1	Valine tRNA (tRNA-Val), predicted by tRNAscan-SE analysis
chrXIII	S000028468	YNCM0030W	snoRNA gene	Small Nucleolar RNA	RUF3|snR83	626349	626654	1	H/ACA box small nucleolar RNA (snoRNA); guides pseudouridylation of small subunit (SSU) rRNA at positions U1290 and U1415
chrXIII	S000007293	YNCM0031W	snoRNA gene	Small Nucleolar RNA	snR11	652275	652532	1	H/ACA box small nucleolar RNA (snoRNA); guides pseudouridylation of large subunit (LSU) rRNA at position U2416
chrXIII	S000114171	YNCM0032C	ncRNA gene			667288	667456	-1	RNA of unknown function transcribed by RNA polymerase III; conserved in other yeast species
chrXIII	S000006717	YNCM0033C	tRNA gene		tRNA-Arg|tRNA-Arg|tR(UCU)M1	747892	747963	-1	Arginine tRNA (tRNA-Arg), predicted by tRNAscan-SE analysis; one of 11 nuclear tRNA genes containing the tDNA-anticodon UCU (converted to mcm5-UCU in the mature tRNA), decodes AGA codons into arginine, one of 19 nuclear tRNAs for arginine
chrXIII	S000119075	YNCM0034C	snoRNA gene		snR86	762110	763113	-1	H/ACA box small nucleolar RNA (snoRNA); guides pseudouridylation of large subunit (LSU) rRNA at position U2314
chrXIII	S000006519	YNCM0035C	tRNA gene		tA(AGC)M2|tRNA-Ala|tRNA-Ala	768369	768441	-1	Alanine tRNA (tRNA-Ala), predicted by tRNAscan-SE analysis; one of 11 nuclear tRNA genes containing the tDNA-anticodon AGC (converted to IGC in the mature tRNA), decodes GCU and GCC codons into alanine, one of 16 nuclear tRNAs for alanine
chrXIII	S000006690	YNCM0036C	tRNA gene	Cell Division Cycle	DNA33|SUP60|SUP70|tQ(CUG)M|tRNA-Gln|tRNA-Gln	808246	808317	-1	Glutamine tRNA (tRNA-Gln), predicted by tRNAscan-SE analysis; can mutate to cause constitutive pseudohyphal growth in homozygous diploids; required for localization of transcription factor Gln3p to the nucleus in response to nitrogen starvation or rapamycin treatment
chrXIII	S000006784	YNCM0037W	tRNA gene	SUPpressor	tRNA-Tyr|tRNA-Tyr|tY(GUA)M2	837928	838016	1	Tyrosine tRNA (tRNA-Tyr), predicted by tRNAscan-SE analysis; can mutate to suppress ochre nonsense mutations
chrXIV	S000007304	YNCN0001W	snoRNA gene	Small Nucleolar RNA	snR40	89210	89306	1	C/D box small nucleolar RNA (snoRNA); guides 2'-O-methylation of large subunit (LSU) rRNA at position U898 and small subunit (SSU) rRNA at position G1271
chrXIV	S000006591	YNCN0002C	tRNA gene		tG(UCC)N|tRNA-Gly|tRNA-Gly	96241	96312	-1	Glycine tRNA (tRNA-Gly), predicted by tRNAscan-SE analysis; can mutate to suppress +1 frameshift mutations in glycine codons
chrXIV	S000006673	YNCN0003W	tRNA gene		tN(GUU)N1|tRNA-Asn|tRNA-Asn	102716	102789	1	Asparagine tRNA (tRNA-Asn), predicted by tRNAscan-SE analysis
chrXIV	S000006744	YNCN0004W	tRNA gene		tRNA-Thr|tRNA-Thr|tT(AGU)N1	104805	104877	1	Threonine tRNA (tRNA-Thr), predicted by tRNAscan-SE analysis
chrXIV	S000007295	YNCN0005C	snRNA gene	Small Nuclear RNA	snR19|U1	230105	230672	-1	U1 spliceosomal RNA (U1 snRNA); snRNA U1 homolog
chrXIV	S000006569	YNCN0006W	tRNA gene		tF(GAA)N|tRNA-Phe|tRNA-Phe	374869	374959	1	Phenylalanine tRNA (tRNA-Phe), predicted by tRNAscan-SE analysis
chrXIV	S000006645	YNCN0007W	tRNA gene		tL(CAA)N|tRNA-Leu|tRNA-Leu	443006	443119	1	Leucine tRNA (tRNA-Leu), predicted by tRNAscan-SE analysis
chrXIV	S000006544	YNCN0008C	tRNA gene		tD(GUC)N|tRNA-Asp|tRNA-Asp	519099	519169	-1	Aspartate tRNA (tRNA-Asp), predicted by tRNAscan-SE analysis
chrXIV	S000006685	YNCN0009W	tRNA gene		tP(UGG)N1|tRNA-Pro|tRNA-Pro	547094	547196	1	Proline tRNA (tRNA-Pro), predicted by tRNAscan-SE analysis; target of K. lactis zymocin
chrXIV	S000006745	YNCN0010C	tRNA gene		tRNA-Thr|tRNA-Thr|tT(AGU)N2	560693	560765	-1	Threonine tRNA (tRNA-Thr), predicted by tRNAscan-SE analysis
chrXIV	S000006686	YNCN0011W	tRNA gene		tP(UGG)N2|tRNA-Pro|tRNA-Pro	568115	568217	1	Proline tRNA (tRNA-Pro), predicted by tRNAscan-SE analysis; target of K. lactis zymocin
chrXIV	S000006609	YNCN0012C	tRNA gene		tI(AAU)N1|tRNA-Ile|tRNA-Ile	569867	569940	-1	Isoleucine tRNA (tRNA-Ile), predicted by tRNAscan-SE analysis
chrXIV	S000007436	YNCN0013W	snoRNA gene	Nuclear Mitochondrial processing Endoribonuclease	RRP2	585587	585926	1	RNA component of RNase MRP; RNase MRP cleaves pre-rRNA and has a role in cell cycle-regulated degradation of daughter cell-specific mRNAs; human ortholog is implicated in cartilage-hair hypoplasia (CHH)
chrXIV	S000006457	YNCN0014W	snoRNA gene	Small Nucleolar RNA	snR66	586090	586175	1	C/D box small nucleolar RNA (snoRNA); guides 2'-O-methylation of large subunit (LSU) rRNA at position U2417
chrXIV	S000006610	YNCN0015W	tRNA gene		tI(AAU)N2|tRNA-Ile|tRNA-Ile	602312	602385	1	Isoleucine tRNA (tRNA-Ile), predicted by tRNAscan-SE analysis
chrXIV	S000006679	YNCN0016C	tRNA gene		tP(AGG)N|tRNA-Pro|tRNA-Pro	631846	631917	-1	Proline tRNA (tRNA-Pro), predicted by tRNAscan-SE analysis; can mutate to suppress +1 frameshift mutations in proline codons
chrXIV	S000006674	YNCN0017W	tRNA gene		tN(GUU)N2|tRNA-Asn|tRNA-Asn	632599	632672	1	Asparagine tRNA (tRNA-Asn), predicted by tRNAscan-SE analysis
chrXIV	S000007460	YNCN0018W	snoRNA gene	Small Nucleolar RNA	snR49	716120	716284	1	H/ACA box small nucleolar RNA (snoRNA); guides pseudouridylation of large subunit (LSU) rRNA at position U990 and small subunit (SSU) rRNA at positions U120, U211, and U302
chrXIV	S000029463	YNCN0019C	snoRNA gene	Small Nucleolar RNA	snR191	721938	722211	-1	H/ACA box small nucleolar RNA (snoRNA); guides pseudouridylation of large subunit (LSU) rRNA at positions U2258 and U2260; encoded within the intron of NOG2/YNR053C
chrXIV	S000006653	YNCN0020C	tRNA gene		tL(UAA)N|tRNA-Leu|tRNA-Leu	726134	726217	-1	Leucine tRNA (tRNA-Leu), predicted by tRNAscan-SE analysis
chrXV	S000006592	YNCO0001C	tRNA gene		tG(UCC)O|tRNA-Gly|tRNA-Gly	110962	111033	-1	Glycine tRNA (tRNA-Gly), predicted by tRNAscan-SE analysis; can mutate to suppress +1 frameshift mutations in glycine codons
chrXV	S000006746	YNCO0002W	tRNA gene		tRNA-Thr|tRNA-Thr|tT(AGU)O1	113802	113874	1	Threonine tRNA (tRNA-Thr), predicted by tRNAscan-SE analysis
chrXV	S000006449	YNCO0003C	snoRNA gene	Small Nucleolar RNA	snR58	136088	136183	-1	C/D box small nucleolar RNA (snoRNA); guides 2'-O-methylation of large subunit (LSU) rRNA at position C663
chrXV	S000006586	YNCO0004C	tRNA gene		tG(GCC)O1|tRNA-Gly|tRNA-Gly	226611	226681	-1	Glycine tRNA (tRNA-Gly), predicted by tRNAscan-SE analysis
chrXV	S000006675	YNCO0005W	tRNA gene		tN(GUU)O1|tRNA-Asn|tRNA-Asn	228331	228404	1	Asparagine tRNA (tRNA-Asn), predicted by tRNAscan-SE analysis
chrXV	S000081375	YNCO0006W	snoRNA gene	Small Nucleolar RNA	snR81	234346	234546	1	H/ACA box small nucleolar RNA (snoRNA); guides pseudouridylation of large subunit (LSU) rRNA at position U1052, constitutive pseudouridylation of U2 snRNA (LSR1) at position 42, and stress-induced U2 pseudouridylation at position 93
chrXV	S000006441	YNCO0007W	snoRNA gene	Small Nucleolar RNA	snR50	259489	259578	1	C/D box small nucleolar RNA (snoRNA); guides 2'-O-methylation of large subunit (LSU) rRNA at position G867
chrXV	S000006733	YNCO0008W	tRNA gene		tRNA-Ser|tRNA-Ser|tS(GCU)O	274673	274773	1	Serine tRNA (tRNA-Ser), predicted by tRNAscan-SE analysis
chrXV	S000006587	YNCO0009W	tRNA gene		tG(GCC)O2|tRNA-Gly|tRNA-Gly	282164	282234	1	Glycine tRNA (tRNA-Gly), predicted by tRNAscan-SE analysis; can mutate to suppress +1 frameshift mutations in glycine codons
chrXV	S000006785	YNCO0010W	tRNA gene	SUPpressor	tRNA-Tyr|tRNA-Tyr|tY(GUA)O	288192	288280	1	Tyrosine tRNA (tRNA-Tyr), predicted by tRNAscan-SE analysis; can mutate to suppress ochre nonsense mutations
chrXV	S000006687	YNCO0011W	tRNA gene		tP(UGG)O1|tRNA-Pro|tRNA-Pro	301097	301198	1	Proline tRNA (tRNA-Pro), predicted by tRNAscan-SE analysis; target of K. lactis zymocin
chrXV	S000006705	YNCO0012C	tRNA gene		tR(ACG)O|tRNA-Arg|tRNA-Arg	340299	340371	-1	Arginine tRNA (tRNA-Arg), predicted by tRNAscan-SE analysis; one of 6 nuclear tRNA genes containing the tDNA-anticodon ACG (converted to ICG in the mature tRNA), decodes CGU, CGC, and probably CGA codons into arginine, one of 19 nuclear tRNAs for arginine
chrXV	S000006747	YNCO0013C	tRNA gene		tRNA-Thr|tRNA-Thr|tT(AGU)O2	354041	354113	-1	Threonine tRNA (tRNA-Thr), predicted by tRNAscan-SE analysis
chrXV	S000007292	YNCO0014C	snoRNA gene	Small Nucleolar RNA	snR9	407948	408134	-1	H/ACA box small nucleolar RNA (snoRNA); guides pseudouridylation of large subunit (LSU) rRNA at position U2340 and U2345
chrXV	S000006453	YNCO0015C	snoRNA gene	Small Nucleolar RNA	snR62	409765	409864	-1	C/D box small nucleolar RNA (snoRNA); guides 2'-O-methylation of large subunit (LSU) rRNA at position U1888
chrXV	S000006634	YNCO0016W	tRNA gene		tK(UUU)O|tRNA-Lys|tRNA-Lys	438643	438738	1	Lysine tRNA (tRNA-Lys), predicted by tRNAscan-SE analysis; thiolation of uridine at wobble position (34) requires Ncs6p
chrXV	S000006688	YNCO0017W	tRNA gene		tP(UGG)O2|tRNA-Pro|tRNA-Pro	464450	464551	1	Proline tRNA (tRNA-Pro), predicted by tRNAscan-SE analysis; target of K. lactis zymocin; can mutate to suppress +1 frameshift mutations in proline codons
chrXV	S000006676	YNCO0018W	tRNA gene		tN(GUU)O2|tRNA-Asn|tRNA-Asn	487439	487512	1	Asparagine tRNA (tRNA-Asn), predicted by tRNAscan-SE analysis
chrXV	S000006545	YNCO0019W	tRNA gene		tD(GUC)O|tRNA-Asp|tRNA-Asp	571958	572029	1	Aspartate tRNA (tRNA-Asp), predicted by tRNAscan-SE analysis
chrXV	S000006573	YNCO0020C	tRNA gene		tG(CCC)O|tRNA-Gly|tRNA-Gly	594354	594425	-1	Glycine tRNA (tRNA-Gly), predicted by tRNAscan-SE analysis; can mutate to suppress +1 frameshift mutations in glycine codons
chrXV	S000006766	YNCO0021C	tRNA gene		tRNA-Val|tRNA-Val|tV(AAC)O	663812	663885	-1	Valine tRNA (tRNA-Val), predicted by tRNAscan-SE analysis
chrXV	S000007300	YNCO0022C	snoRNA gene	Small Nucleolar RNA	snR36	680685	680866	-1	H/ACA box small nucleolar RNA (snoRNA); guides pseudouridylation of small subunit (SSU) rRNA at position U1187
chrXV	S000006665	YNCO0023W	tRNA gene	Initiator Methionine tRNA	tM(CAU)O1|tRNA-Met|tRNA-Met	710201	710272	1	Methionine initiator tRNA (tRNA-Met); predicted by tRNAscan-SE analysis; one of four initiator methionine tRNAs in yeast that are functional for translation
chrXV	S000007299	YNCO0024C	snoRNA gene	Small Nucleolar RNA	snR35	759326	759529	-1	H/ACA box small nucleolar RNA (snoRNA); predicted to guide pseudouridylation of small subunit (SSU) rRNA at position 1191
chrXV	S000007294	YNCO0025W	snoRNA gene	Small Nucleolar RNA	snR17a|U3	780107	780596	1	Small nucleolar RNA (snoRNA) U3; part of Small ribosomal SubUnit (SSU) processosome; SNR17B also encodes snoRNA U3
chrXV	S000006497	YNCO0026W	snoRNA gene	Small Nucleolar RNA	snR8	832332	832521	1	H/ACA box small nucleolar RNA (snoRNA); guides pseudouridylation of large subunit (LSU) rRNA at positions U960 and U986
chrXV	S000007296	YNCO0027C	snoRNA gene	Small Nucleolar RNA	snR31	841958	842182	-1	H/ACA box small nucleolar RNA (snoRNA); guides pseudouridylation of small subunit (SSU) rRNA at position U999
chrXV	S000007291	YNCO0028W	snoRNA gene	Small Nucleolar RNA	snR5	842403	842606	1	H/ACA box small nucleolar RNA (snoRNA); guides pseudouridylation of large subunit (LSU) rRNA at positions U1004 and U1124
chrXV	S000006525	YNCO0029C	tRNA gene		tA(UGC)O|tRNA-Ala|tRNA-Ala	854187	854259	-1	Alanine tRNA (tRNA-Ala), predicted by tRNAscan-SE analysis; one of 5 nuclear tRNA genes containing the tDNA-anticodon TGC (mature tRNA may be UGC or may contain modified bases), decodes GCA and probably GCG codons into alanine, one of 16 nuclear tRNAs for alanine
chrXV	S000006666	YNCO0030W	tRNA gene	Elongator MeThionine-accepting tRNA	tM(CAU)O2|tRNA-Met|tRNA-Met	976421	976493	1	Methionine tRNA (tRNA-Met), functions in translational elongation; not involved in translational initiation; predicted by tRNAscan-SE analysis
chrXV	S000006689	YNCO0031W	tRNA gene		tP(UGG)O3|tRNA-Pro|tRNA-Pro	980683	980787	1	Proline tRNA (tRNA-Pro), predicted by tRNAscan-SE analysis; target of K. lactis zymocin
chrXVI	S000006776	YNCP0001C	tRNA gene		tRNA-Trp|tRNA-Trp|tW(CCA)P	56169	56274	-1	Tryptophan tRNA (tRNA-Trp), predicted by tRNAscan-SE analysis
chrXVI	S000303815	YNCP0002W	ncRNA gene		GAL4 lncRNA	79562	82648	1	Antisense to GAL4/YPL248C; influences expression of GAL4 mRNA
chrXVI	S000006450	YNCP0003W	snoRNA gene	Small Nucleolar RNA	snR59	173827	173904	1	C/D box small nucleolar RNA (snoRNA); guides 2'-O-methylation of large subunit (LSU) rRNA at position A807
chrXVI	S000006561	YNCP0004C	tRNA gene		tE(UUC)P|tRNA-Glu|tRNA-Glu	210192	210263	-1	Glutamate tRNA (tRNA-Glu), predicted by tRNAscan-SE analysis; thiolation of uridine at wobble position (34) requires Ncs6p; target of K. lactis zymocin
chrXVI	S000007441	YNCP0005C	snoRNA gene	Small Nucleolar RNA	snR17b|U3	281056	281517	-1	Small nucleolar RNA (snoRNA) U3; part of small (ribosomal) subunit (SSU) processosome; SNR17A also encodes snoRNA U3
chrXVI	S000006667	YNCP0006C	tRNA gene	Initiator Methionine tRNA	tM(CAU)P|tRNA-Met|tRNA-Met	338848	338919	-1	Methionine initiator tRNA (tRNA-Met); predicted by tRNAscan-SE analysis; one of four initiator methionine tRNAs in yeast that are functional for translation
chrXVI	S000006528	YNCP0007C	tRNA gene		tC(GCA)P1|tRNA-Cys|tRNA-Cys	435893	435964	-1	Cysteine tRNA (tRNA-Cys), predicted by tRNAscan-SE analysis
chrXVI	S000006570	YNCP0008C	tRNA gene		tF(GAA)P1|tRNA-Phe|tRNA-Phe	560198	560289	-1	Phenylalanine tRNA (tRNA-Phe), predicted by tRNAscan-SE analysis
chrXVI	S000006588	YNCP0009W	tRNA gene		tG(GCC)P1|tRNA-Gly|tRNA-Gly	572269	572339	1	Glycine tRNA (tRNA-Gly), predicted by tRNAscan-SE analysis
chrXVI	S000006628	YNCP0010W	tRNA gene		tK(CUU)P|tRNA-Lys|tRNA-Lys	582062	582134	1	Lysine tRNA (tRNA-Lys), predicted by tRNAscan-SE analysis; a small portion is imported into mitochondria via interaction with mt lysyl-tRNA synthetase Msk1p and is necessary to decode AAG codons at high temperature, when base modification of mt-encoded tRNA-Lys is reduced
chrXVI	S000006571	YNCP0011C	tRNA gene		tF(GAA)P2|tRNA-Phe|tRNA-Phe	622540	622631	-1	Phenylalanine tRNA (tRNA-Phe), predicted by tRNAscan-SE analysis
chrXVI	S000006736	YNCP0012W	tRNA gene		SUQ5|tRNA-Ser|tRNA-Ser|tS(UGA)P	689565	689646	1	Serine tRNA (tRNA-Ser), predicted by tRNAscan-SE analysis; can mutate to suppress ochre nonsense mutations
chrXVI	S000006442	YNCP0013C	snoRNA gene	Small Nucleolar RNA	snR51	718700	718806	-1	C/D box small nucleolar RNA (snoRNA); guides 2'-O-methylation of large subunit (LSU) rRNA at position U2729 and small subunit (SSU) rRNA at position A100
chrXVI	S000006461	YNCP0014C	snoRNA gene	Small Nucleolar RNA	snR70	718887	719050	-1	C/D box small nucleolar RNA (snoRNA); predicted to guide 2'-O-methylation of small subunit (SSU) rRNA at position C1639
chrXVI	S000007305	YNCP0015C	snoRNA gene	Small Nucleolar RNA	snR41	719148	719242	-1	C/D box small nucleolar RNA (snoRNA); guides 2'-O-methylation of small subunit (SSU) rRNA at positions A541 and G1126
chrXVI	S000006752	YNCP0016W	tRNA gene		tRNA-Thr|tRNA-Thr|tT(UGU)P	744284	744355	1	Threonine tRNA (tRNA-Thr), predicted by tRNAscan-SE analysis
chrXVI	S000006635	YNCP0017C	tRNA gene		tK(UUU)P|tRNA-Lys|tRNA-Lys	769207	769302	-1	Lysine tRNA (tRNA-Lys), predicted by tRNAscan-SE analysis; thiolation of uridine at wobble position (34) requires Ncs6p
chrXVI	S000006529	YNCP0018C	tRNA gene		tC(GCA)P2|tRNA-Cys|tRNA-Cys	775765	775836	-1	Cysteine tRNA (tRNA-Cys), predicted by tRNAscan-SE analysis
chrXVI	S000006677	YNCP0019W	tRNA gene		tN(GUU)P|tRNA-Asn|tRNA-Asn	810676	810749	1	Asparagine tRNA (tRNA-Asn), predicted by tRNAscan-SE analysis
chrXVI	S000006611	YNCP0020W	tRNA gene		tI(AAU)P1|tRNA-Ile|tRNA-Ile	819529	819602	1	Isoleucine tRNA (tRNA-Ile), predicted by tRNAscan-SE analysis
chrXVI	S000006505	YNCP0021W	snoRNA gene	Small Nucleolar RNA	snR45	821732	821903	1	C/D box small nucleolar RNA (snoRNA) but not shown to be active; no target site is predicted within the ribosomal RNAs
chrXVI	S000006520	YNCP0022W	tRNA gene		tA(AGC)P|tRNA-Ala|tRNA-Ala	856902	856974	1	Alanine tRNA (tRNA-Ala), predicted by tRNAscan-SE analysis; one of 11 nuclear tRNA genes containing the tDNA-anticodon AGC (converted to IGC in the mature tRNA), decodes GCU and GCC codons into alanine, one of 16 nuclear tRNAs for alanine
chrXVI	S000006589	YNCP0023W	tRNA gene		tG(GCC)P2|tRNA-Gly|tRNA-Gly	860379	860449	1	Glycine tRNA (tRNA-Gly), predicted by tRNAscan-SE analysis
chrXVI	S000006612	YNCP0024C	tRNA gene		tI(AAU)P2|tRNA-Ile|tRNA-Ile	880296	880369	-1	Isoleucine tRNA (tRNA-Ile), predicted by tRNAscan-SE analysis
chrmt	S000007328	YNCQ0001W	tRNA gene		tP(UGG)Q|tRNA-Pro|tRNA-Pro	731	802	1	Mitochondrial proline tRNA (tRNA-Pro)
chrmt	S000007287	YNCQ0002W	rRNA gene		14s rRNA|15S ribosomal RNA|15S_RRNA_2|Q0020	6546	8194	1	Ribosomal RNA of the small mitochondrial ribosomal subunit; MSU1 allele suppresses ochre stop mutations in mitochondrial protein-coding genes
chrmt	S000007337	YNCQ0003W	tRNA gene		tRNA-Trp|tRNA-Trp|tW(UCA)Q	9374	9447	1	Mitochondrial tRNA, annotated as tryptophanyl tRNA (tRNA-Trp); predicted by tRNAscan-SE analysis to have specificity for selenocysteine
chrmt	S000007318	YNCQ0004W	tRNA gene		tE(UUC)Q|tRNA-Glu|tRNA-Glu	35373	35444	1	Mitochondrial glutamate tRNA (tRNA-Glu); predicted by tRNAscan-SE analysis
chrmt	S000007333	YNCQ0005W	tRNA gene		tRNA-Ser|tRNA-Ser|tS(UGA)Q2	48201	48290	1	Mitochondrial serine tRNA (tRNA-Ser); predicted by tRNAscan-SE analysis
chrmt	S000007288	YNCQ0006W	rRNA gene		21S ribosomal RNA|21S_rRNA_3|21S_rRNA_4|Q0158	58009	62447	1	Mitochondrial 21S rRNA; intron encodes the I-SceI DNA endonuclease
chrmt	S000007334	YNCQ0007W	tRNA gene		tRNA-Thr|tRNA-Thr|tT(UGU)Q1	63862	63937	1	Mitochondrial threonine tRNA (tRNA-Thr); predicted by tRNAscan-SE analysis
chrmt	S000007316	YNCQ0008W	tRNA gene		tC(GCA)Q|tRNA-Cys|tRNA-Cys	64415	64490	1	Mitochondrial cysteine tRNA (tRNA-Cys)
chrmt	S000007321	YNCQ0009W	tRNA gene		tH(GUG)Q|tRNA-His|tRNA-His	64596	64670	1	Mitochondrial histidine tRNA (tRNA-His); predicted by tRNAscan-SE analysis
chrmt	S000007324	YNCQ0010W	tRNA gene		tL(UAA)Q|tRNA-Leu|tRNA-Leu	66095	66179	1	Mitochondrial leucine tRNA (tRNA-Leu); predicted by tRNAscan-SE analysis; required for mitochondrial translation and indirectly for maintenance of the mitochondrial genome; mutations in the orthologous human gene cause the neurological disease MELAS
chrmt	S000007329	YNCQ0011W	tRNA gene		tQ(UUG)Q|tRNA-Gln|tRNA-Gln	66210	66285	1	Mitochondrial glutamine tRNA (tRNA-Gln); predicted by tRNAscan-SE analysis; thiolation of uridine at wobble position (34) requires Ncs6p
chrmt	S000007323	YNCQ0012W	tRNA gene		tK(UUU)Q|tRNA-Lys|tRNA-Lys	67061	67134	1	Mitochondrial lysine tRNA (tRNA-Lys); predicted by tRNAscan-SE analysis; modification of wobble base U34 is decreased at elevated temperatures, decreasing ability to decode AAG codons; this function is performed at high temperature by imported cytoplasmic tRNA-Lys with CUU anticodon
chrmt	S000007331	YNCQ0013W	tRNA gene		tRNA-Arg|tRNA-Arg|tR(UCU)Q1	67309	67381	1	Mitochondrial arginine tRNA (tRNA-Arg); predicted by tRNAscan-SE analysis
chrmt	S000007320	YNCQ0014W	tRNA gene		tG(UCC)Q|tRNA-Gly|tRNA-Gly	67468	67542	1	Mitochondrial glycine tRNA (tRNA-Gly); predicted by tRNAscan-SE analysis
chrmt	S000007317	YNCQ0015W	tRNA gene		tD(GUC)Q|tRNA-Asp|tRNA-Asp	68322	68396	1	Mitochondrial aspartate tRNA (tRNA-Asp); predicted by tRNAscan-SE analysis
chrmt	S000007332	YNCQ0016W	tRNA gene		tRNA-Ser|tRNA-Ser|tS(GCU)Q1	69203	69288	1	Mitochondrial serine tRNA (tRNA-Ser); predicted by tRNAscan-SE analysis
chrmt	S000007330	YNCQ0017W	tRNA gene		tR(ACG)Q2|tRNA-Arg|tRNA-Arg	69289	69362	1	Mitochondrial arginine tRNA (tRNA-Arg); low frequency of cognate codon and low prevalence in cell extracts suggests that tR(ACG)Q2 is the least transcribed of the two yeast mitochondrial genes coding for tRNA-Arg
chrmt	S000007315	YNCQ0018W	tRNA gene		tA(UGC)Q|tRNA-Ala|tRNA-Ala	69846	69921	1	Mitochondrial alanine tRNA (tRNA-Ala); predicted by tRNAscan-SE analysis
chrmt	S000007322	YNCQ0019W	tRNA gene		tI(GAU)Q|tRNA-Ile|tRNA-Ile	70162	70237	1	Mitochondrial isoleucine tRNA (tRNA-Ile); predicted by tRNAscan-SE analysis; mutations in human ortholog are linked to conditions such as progressive encephalopathy, metabolic syndrome, and hypomagnesaemia
chrmt	S000007338	YNCQ0020W	tRNA gene		tRNA-Tyr|tRNA-Tyr|tY(GUA)Q	70824	70907	1	Mitochondrial tyrosine tRNA (tRNA-Tyr)
chrmt	S000007327	YNCQ0021W	tRNA gene		tN(GUU)Q|tRNA-Asn|tRNA-Asn	71433	71503	1	Mitochondrial asparagine tRNA (tRNA-Asn); predicted by tRNAscan-SE analysis
chrmt	S000007325	YNCQ0022W	tRNA gene		tM(CAU)Q1|tRNA-Met|tRNA-Met	72630	72705	1	Mitochondrial methionine tRNA (tRNA-Met); predicted by tRNAscan-SE analysis
chrmt	S000007319	YNCQ0023W	tRNA gene		tF(GAA)Q|tRNA-Phe|tRNA-Phe	77431	77505	1	Mitochondrial phenylalanine tRNA (tRNA-Phe); predicted by tRNAscan-SE analysis
chrmt	S000007335	YNCQ0024C	tRNA gene		tRNA-Thr|tRNA-Thr|tT(UAG)Q2|tT(XXX)Q2	78089	78162	-1	Mitochondrial threonine tRNA (tRNA-Thr); decodes CUA codons as threonine rather than leucine; has an unusual enlarged 8-nt anticodon loop; may be evolutionarily derived from mitochondrial tRNA-His; conserved in some genera of budding yeasts
chrmt	S000007336	YNCQ0025W	tRNA gene		tRNA-Val|tRNA-Val|tV(UAC)Q	78533	78608	1	Mitochondrial valine tRNA (tRNA-Val); predicted by tRNAscan-SE analysis
chrmt	S000007326	YNCQ0026W	tRNA gene		tM(CAU)Q2|tRNA-fMet	85035	85112	1	Mitochondrial formylated methionine tRNA (tRNA-fMet); predicted by tRNAscan-SE analysis
chrmt	S000029023	YNCQ0027W	ncRNA gene	RNase P Mitochondrial	Q0285	85295	85777	1	RNA component of mitochondrial RNase P; mitochondrial RNase P also contains the protein subunit Rpm2p; RNase P removes 5' extensions from mitochondrial tRNA precursors; RPM1 is conserved in bacteria, fungi, and protozoa
